# Supplementary material for: Copy Number Variants in Four Italian Turkey Breeds
Source: Animals (Basel). 2021 Feb 3;11(2):391. doi: 10.3390/ani11020391 (PMC7913726; doi:10.3390/ani11020391)
Supplement: Supplementary file 1 [file animals-11-00391-s001.zip]

Archive with 18 entries (15 files):
- Supplementary_Tables_Figures/
- Supplementary_Tables_Figures/Table_S1_new.xlsx
- __MACOSX/
- __MACOSX/Supplementary_Tables_Figures/
- __MACOSX/Supplementary_Tables_Figures/._Table_S1_new.xlsx
- Supplementary_Tables_Figures/Figure_S1.tiff
- __MACOSX/Supplementary_Tables_Figures/._Figure_S1.tiff
- Supplementary_Tables_Figures/.DS_Store
- __MACOSX/Supplementary_Tables_Figures/._.DS_Store
- Supplementary_Tables_Figures/Table_S2_new.xlsx
- __MACOSX/Supplementary_Tables_Figures/._Table_S2_new.xlsx
- Supplementary_Tables_Figures/Table_S3_new.xlsx
- __MACOSX/Supplementary_Tables_Figures/._Table_S3_new.xlsx
- Supplementary_Tables_Figures/Table_S5_new.xlsx
- __MACOSX/Supplementary_Tables_Figures/._Table_S5_new.xlsx
- Supplementary_Tables_Figures/Table_S4_new.xlsx
- __MACOSX/Supplementary_Tables_Figures/._Table_S4_new.xlsx
- __MACOSX/._Supplementary_Tables_Figures
