# Supplementary material for: Copy Number Variants in Four Italian Turkey Breeds
Source: Animals (Basel). 2021 Feb 3;11(2):391. doi: 10.3390/ani11020391 (PMC7913726; doi:10.3390/ani11020391)
Supplement: Supplementary file 1 [file animals-11-00391-s001.zip › Supplementary_Tables_Figures/Table_S1_new.xlsx]

## Sheet: Foglio1
chr	start	end	length	sample_id	state	breed	class of Length
chr1	1227	7495	6268	BrCl_018	gain	BrCI	5 - 10 Kb
chr1	19145898	19151078	5180	BrCl_018	gain	BrCI	5 - 10 Kb
chr1	24605325	24610817	5492	BrCl_016	gain	BrCI	5 - 10 Kb
chr1	25178655	25181218	2563	BrCI_027	gain	BrCI	< 5 Kb
chr1	29588210	29606990	18780	BrCl_018	loss	BrCI	10 - 100 Kb
chr1	30815010	30828781	13771	BrCI_029	loss	BrCI	10 - 100 Kb
chr1	32918995	32920975	1980	BrCI_027	loss	BrCI	< 5 Kb
chr1	43775771	43783795	8024	BrCI_010	loss	BrCI	5 - 10 Kb
chr1	49838171	49854851	16680	BrCI_027	gain	BrCI	10 - 100 Kb
chr1	49838171	49854851	16680	BrCI_029	gain	BrCI	10 - 100 Kb
chr1	49842188	49854851	12663	BrCI_028	gain	BrCI	10 - 100 Kb
chr1	49842666	49854851	12185	BrCl_016	gain	BrCI	10 - 100 Kb
chr1	51744286	51747202	2916	BrCI_015	loss	BrCI	< 5 Kb
chr1	51744286	51747202	2916	BrCI_028	loss	BrCI	< 5 Kb
chr1	51744286	51747202	2916	BrCI_032	loss	BrCI	< 5 Kb
chr1	51744286	51747202	2916	BrCl_019	loss	BrCI	< 5 Kb
chr1	51744286	51747202	2916	BrCl_030	loss	BrCI	< 5 Kb
chr1	59885651	59887796	2145	BrCI_023	gain	BrCI	< 5 Kb
chr1	73082492	73121689	39197	BrCl_019	gain	BrCI	10 - 100 Kb
chr1	76320966	76374993	54027	BrCl_018	gain	BrCI	10 - 100 Kb
chr1	83099811	83105642	5831	BrCI_028	loss	BrCI	5 - 10 Kb
chr1	83099811	83105642	5831	BrCl_012	loss	BrCI	5 - 10 Kb
chr1	84949311	84953842	4531	BrCI_009	gain	BrCI	< 5 Kb
chr1	98886764	98906438	19674	BrCI_009	loss	BrCI	10 - 100 Kb
chr1	98886764	98906438	19674	BrCI_011	loss	BrCI	10 - 100 Kb
chr1	98886764	98906438	19674	BrCI_014	loss	BrCI	10 - 100 Kb
chr1	98886764	98906438	19674	BrCI_021	loss	BrCI	10 - 100 Kb
chr1	98886764	98906438	19674	BrCI_022	loss	BrCI	10 - 100 Kb
chr1	98886764	98906438	19674	BrCI_026	loss	BrCI	10 - 100 Kb
chr1	98886764	98906438	19674	BrCI_028	loss	BrCI	10 - 100 Kb
chr1	98886764	98906438	19674	BrCl_013	loss	BrCI	10 - 100 Kb
chr1	98886764	98906438	19674	BrCl_019	loss	BrCI	10 - 100 Kb
chr1	119712721	119718037	5316	BrCI_010	gain	BrCI	5 - 10 Kb
chr1	166720626	166740926	20300	BrCI_026	gain	BrCI	10 - 100 Kb
chr1	187772817	187833978	61161	BrCl_017	gain	BrCI	10 - 100 Kb
chr1	187772817	187788583	15766	BrCI_029	gain	BrCI	10 - 100 Kb
chr10	5755143	5761041	5898	BrCl_017	loss	BrCI	5 - 10 Kb
chr10	5755143	5761041	5898	BrCl_030	loss	BrCI	5 - 10 Kb
chr11	1020947	1022922	1975	BrCI_023	gain	BrCI	< 5 Kb
chr11	1020947	1022922	1975	BrCl_017	gain	BrCI	< 5 Kb
chr11	8285898	8288229	2331	BrCI_009	loss	BrCI	< 5 Kb
chr11	8285898	8288229	2331	BrCI_021	loss	BrCI	< 5 Kb
chr11	14121803	14145424	23621	BrCI_020	gain	BrCI	10 - 100 Kb
chr11	14132592	14145424	12832	BrCI_023	gain	BrCI	10 - 100 Kb
chr11	14240588	14245608	5020	BrCl_030	gain	BrCI	5 - 10 Kb
chr11	18825356	19010844	185488	BrCl_018	gain	BrCI	> 100 Kb
chr11	18825356	18963913	138557	BrCl_013	gain	BrCI	> 100 Kb
chr11	18993135	19010844	17709	BrCI_010	gain	BrCI	10 - 100 Kb
chr11	18993135	19010844	17709	BrCl_018	gain	BrCI	10 - 100 Kb
chr11	18993135	19010335	17200	BrCI_011	gain	BrCI	10 - 100 Kb
chr12	12535478	12537949	2471	BrCI_024	loss	BrCI	< 5 Kb
chr12	12535478	12537949	2471	BrCl_012	loss	BrCI	< 5 Kb
chr13	2605077	2605896	819	BrCI_010	loss	BrCI	< 5 Kb
chr13	2605077	2605896	819	BrCI_015	loss	BrCI	< 5 Kb
chr13	16560741	16562734	1993	BrCI_026	gain	BrCI	< 5 Kb
chr14	8131587	8142241	10654	BrCI_010	loss	BrCI	10 - 100 Kb
chr14	11462876	11466698	3822	BrCI_010	loss	BrCI	< 5 Kb
chr14	11462876	11466698	3822	BrCI_014	loss	BrCI	< 5 Kb
chr14	15429951	15443503	13552	BrCI_009	gain	BrCI	10 - 100 Kb
chr15	280647	287102	6455	BrCl_013	gain	BrCI	5 - 10 Kb
chr16	4207196	4209316	2120	BrCl_012	loss	BrCI	< 5 Kb
chr19	4687947	4692299	4352	BrCI_025	loss	BrCI	< 5 Kb
chr19	6652546	6658864	6318	BrCl_030	gain	BrCI	5 - 10 Kb
chr2	30462604	30469244	6640	BrCl_030	loss	BrCI	5 - 10 Kb
chr2	42604981	42606860	1879	BrCI_015	loss	BrCI	< 5 Kb
chr2	42604981	42606860	1879	BrCI_020	loss	BrCI	< 5 Kb
chr2	42604981	42606860	1879	BrCI_021	loss	BrCI	< 5 Kb
chr2	42604981	42606860	1879	BrCI_027	loss	BrCI	< 5 Kb
chr2	42604981	42606860	1879	BrCI_028	loss	BrCI	< 5 Kb
chr2	42604981	42606860	1879	BrCI_029	loss	BrCI	< 5 Kb
chr2	42604981	42606860	1879	BrCI_031	loss	BrCI	< 5 Kb
chr2	42604981	42606860	1879	BrCI_032	loss	BrCI	< 5 Kb
chr2	42604981	42606860	1879	BrCl_012	loss	BrCI	< 5 Kb
chr2	42604981	42606860	1879	BrCl_017	loss	BrCI	< 5 Kb
chr2	42604981	42606860	1879	BrCl_018	loss	BrCI	< 5 Kb
chr2	42604981	42606860	1879	BrCl_019	loss	BrCI	< 5 Kb
chr2	47933799	47937842	4043	BrCI_014	loss	BrCI	< 5 Kb
chr2	47933799	47937842	4043	BrCI_015	loss	BrCI	< 5 Kb
chr2	47933799	47937842	4043	BrCI_021	loss	BrCI	< 5 Kb
chr2	47933799	47937842	4043	BrCI_022	loss	BrCI	< 5 Kb
chr2	47933799	47937842	4043	BrCI_027	loss	BrCI	< 5 Kb
chr2	47933799	47937842	4043	BrCI_028	loss	BrCI	< 5 Kb
chr2	47933799	47937842	4043	BrCI_031	loss	BrCI	< 5 Kb
chr2	47933799	47937842	4043	BrCI_032	loss	BrCI	< 5 Kb
chr2	47933799	47937842	4043	BrCl_012	loss	BrCI	< 5 Kb
chr2	47933799	47937842	4043	BrCl_017	loss	BrCI	< 5 Kb
chr2	47933799	47937842	4043	BrCl_019	loss	BrCI	< 5 Kb
chr2	57905909	57911464	5555	BrCI_010	loss	BrCI	5 - 10 Kb
chr2	57905909	57911464	5555	BrCI_011	loss	BrCI	5 - 10 Kb
chr2	73339083	73383149	44066	BrCI_024	gain	BrCI	10 - 100 Kb
chr2	73339083	73369720	30637	BrCI_009	gain	BrCI	10 - 100 Kb
chr2	73339083	73369720	30637	BrCI_010	gain	BrCI	10 - 100 Kb
chr2	73339083	73369720	30637	BrCI_023	gain	BrCI	10 - 100 Kb
chr2	73339083	73366724	27641	BrCI_026	gain	BrCI	10 - 100 Kb
chr2	80061270	80070006	8736	BrCl_018	gain	BrCI	5 - 10 Kb
chr2	80627540	80641027	13487	BrCI_011	loss	BrCI	10 - 100 Kb
chr2	80627540	80641027	13487	BrCI_022	loss	BrCI	10 - 100 Kb
chr2	80627540	80641027	13487	BrCI_024	loss	BrCI	10 - 100 Kb
chr2	101084671	101087053	2382	BrCI_009	loss	BrCI	< 5 Kb
chr2	101084671	101087053	2382	BrCI_011	loss	BrCI	< 5 Kb
chr2	101084671	101087053	2382	BrCI_014	loss	BrCI	< 5 Kb
chr2	101084671	101087053	2382	BrCI_021	loss	BrCI	< 5 Kb
chr2	101084671	101087053	2382	BrCI_022	loss	BrCI	< 5 Kb
chr2	101084671	101087053	2382	BrCI_023	loss	BrCI	< 5 Kb
chr2	101084671	101087053	2382	BrCI_024	loss	BrCI	< 5 Kb
chr2	101084671	101087053	2382	BrCI_025	loss	BrCI	< 5 Kb
chr2	101084671	101087053	2382	BrCI_027	loss	BrCI	< 5 Kb
chr2	101084671	101087053	2382	BrCI_028	loss	BrCI	< 5 Kb
chr2	101084671	101087053	2382	BrCI_029	loss	BrCI	< 5 Kb
chr2	101084671	101087053	2382	BrCI_031	loss	BrCI	< 5 Kb
chr2	101084671	101087053	2382	BrCl_012	loss	BrCI	< 5 Kb
chr2	101084671	101087053	2382	BrCl_013	loss	BrCI	< 5 Kb
chr2	101084671	101087053	2382	BrCl_019	loss	BrCI	< 5 Kb
chr2	101084671	101087053	2382	BrCl_030	loss	BrCI	< 5 Kb
chr2	105977592	105987500	9908	BrCI_009	gain	BrCI	5 - 10 Kb
chr2	106243067	106249355	6288	BrCl_019	loss	BrCI	5 - 10 Kb
chr20	9745896	9747592	1696	BrCI_025	gain	BrCI	< 5 Kb
chr23	2138995	2153790	14795	BrCI_015	gain	BrCI	10 - 100 Kb
chr23	2390009	2392563	2554	BrCI_011	loss	BrCI	< 5 Kb
chr24	1447825	1449767	1942	BrCI_026	loss	BrCI	< 5 Kb
chr26	6393737	6398363	4626	BrCI_014	loss	BrCI	< 5 Kb
chr28	2025784	2027311	1527	BrCI_020	loss	BrCI	< 5 Kb
chr28	2025784	2027311	1527	BrCI_021	loss	BrCI	< 5 Kb
chr28	2025784	2027311	1527	BrCI_027	loss	BrCI	< 5 Kb
chr28	2025784	2027311	1527	BrCI_031	loss	BrCI	< 5 Kb
chr28	2025784	2027311	1527	BrCI_032	loss	BrCI	< 5 Kb
chr28	2025784	2027311	1527	BrCl_017	loss	BrCI	< 5 Kb
chr28	2025784	2027311	1527	BrCl_018	loss	BrCI	< 5 Kb
chr28	2025784	2027311	1527	BrCl_019	loss	BrCI	< 5 Kb
chr28	2025784	2027311	1527	BrCl_030	loss	BrCI	< 5 Kb
chr29	2134586	2137205	2619	BrCI_027	gain	BrCI	< 5 Kb
chr3	20396386	20399251	2865	BrCI_015	loss	BrCI	< 5 Kb
chr3	20396386	20399251	2865	BrCI_020	loss	BrCI	< 5 Kb
chr3	20396386	20399251	2865	BrCI_023	loss	BrCI	< 5 Kb
chr3	20396386	20399251	2865	BrCI_025	loss	BrCI	< 5 Kb
chr3	20396386	20399251	2865	BrCI_026	loss	BrCI	< 5 Kb
chr3	20396386	20399251	2865	BrCI_029	loss	BrCI	< 5 Kb
chr3	20396386	20399251	2865	BrCI_032	loss	BrCI	< 5 Kb
chr3	20396386	20399251	2865	BrCl_012	loss	BrCI	< 5 Kb
chr3	20396386	20399251	2865	BrCl_013	loss	BrCI	< 5 Kb
chr3	20396386	20399251	2865	BrCl_016	loss	BrCI	< 5 Kb
chr3	20396386	20399251	2865	BrCl_018	loss	BrCI	< 5 Kb
chr3	20396386	20399251	2865	BrCl_019	loss	BrCI	< 5 Kb
chr3	20396386	20399251	2865	BrCl_030	loss	BrCI	< 5 Kb
chr3	22756699	22773867	17168	BrCI_024	loss	BrCI	10 - 100 Kb
chr3	22756699	22773867	17168	BrCI_028	loss	BrCI	10 - 100 Kb
chr3	40889494	40893685	4191	BrCI_024	loss	BrCI	< 5 Kb
chr3	47999654	48001807	2153	BrCl_016	gain	BrCI	< 5 Kb
chr3	67343836	67361144	17308	BrCI_015	gain	BrCI	10 - 100 Kb
chr3	74476938	74478927	1989	BrCI_011	loss	BrCI	< 5 Kb
chr3	74476938	74478927	1989	BrCI_014	loss	BrCI	< 5 Kb
chr3	74476938	74478927	1989	BrCI_022	loss	BrCI	< 5 Kb
chr3	74476938	74478927	1989	BrCI_024	loss	BrCI	< 5 Kb
chr3	74476938	74478927	1989	BrCl_016	loss	BrCI	< 5 Kb
chr3	85228354	85232814	4460	BrCl_030	gain	BrCI	< 5 Kb
chr3	89188121	89191687	3566	BrCI_024	loss	BrCI	< 5 Kb
chr3	89188121	89191687	3566	BrCI_027	loss	BrCI	< 5 Kb
chr3	90507439	90517920	10481	BrCI_009	gain	BrCI	10 - 100 Kb
chr3	92922000	92929705	7705	BrCI_032	gain	BrCI	5 - 10 Kb
chr3	92922000	92929705	7705	BrCl_018	gain	BrCI	5 - 10 Kb
chr30	1318847	1321294	2447	BrCI_011	gain	BrCI	< 5 Kb
chr30	1318847	1321294	2447	BrCl_012	gain	BrCI	< 5 Kb
chr4	135422	144484	9062	BrCl_018	gain	BrCI	5 - 10 Kb
chr4	135422	144484	9062	BrCl_018	gain	BrCI	5 - 10 Kb
chr4	2848089	2865302	17213	BrCl_018	loss	BrCI	10 - 100 Kb
chr4	2848089	2865302	17213	BrCl_018	loss	BrCI	10 - 100 Kb
chr4	9144544	9150905	6361	BrCI_020	loss	BrCI	5 - 10 Kb
chr4	9147486	9149866	2380	BrCI_027	loss	BrCI	< 5 Kb
chr4	22222384	22244732	22348	BrCl_018	gain	BrCI	10 - 100 Kb
chr4	22259950	22291325	31375	BrCl_018	gain	BrCI	10 - 100 Kb
chr4	22261464	22291325	29861	BrCl_017	gain	BrCI	10 - 100 Kb
chr4	41526040	41530459	4419	BrCI_014	loss	BrCI	< 5 Kb
chr4	45060774	45069291	8517	BrCI_015	gain	BrCI	5 - 10 Kb
chr4	45085605	45095492	9887	BrCl_012	gain	BrCI	5 - 10 Kb
chr4	47245194	47249368	4174	BrCI_028	loss	BrCI	< 5 Kb
chr4	63830569	63836380	5811	BrCl_019	loss	BrCI	5 - 10 Kb
chr4	63831692	63836380	4688	BrCI_031	loss	BrCI	< 5 Kb
chr4	63831692	63836380	4688	BrCI_032	loss	BrCI	< 5 Kb
chr4	63831692	63836380	4688	BrCl_016	loss	BrCI	< 5 Kb
chr4	63831692	63836380	4688	BrCl_017	loss	BrCI	< 5 Kb
chr4	63850913	63854111	3198	BrCI_031	loss	BrCI	< 5 Kb
chr4	63850913	63854111	3198	BrCI_032	loss	BrCI	< 5 Kb
chr4	63850913	63854111	3198	BrCl_016	loss	BrCI	< 5 Kb
chr4	63850913	63854111	3198	BrCl_017	loss	BrCI	< 5 Kb
chr4	63850913	63854111	3198	BrCl_018	loss	BrCI	< 5 Kb
chr4	63850913	63854111	3198	BrCl_019	loss	BrCI	< 5 Kb
chr4	66759896	66761900	2004	BrCI_028	loss	BrCI	< 5 Kb
chr4	67233401	67239819	6418	BrCI_009	loss	BrCI	5 - 10 Kb
chr4	67233401	67238531	5130	BrCI_020	loss	BrCI	5 - 10 Kb
chr4	67235419	67238531	3112	BrCI_010	loss	BrCI	< 5 Kb
chr4	67235419	67238531	3112	BrCI_014	loss	BrCI	< 5 Kb
chr4	67235419	67238531	3112	BrCI_022	loss	BrCI	< 5 Kb
chr4	67235419	67238531	3112	BrCI_023	loss	BrCI	< 5 Kb
chr4	67235419	67238531	3112	BrCI_025	loss	BrCI	< 5 Kb
chr4	67235419	67238531	3112	BrCI_031	loss	BrCI	< 5 Kb
chr4	67235419	67238531	3112	BrCl_016	loss	BrCI	< 5 Kb
chr4	68492031	68497604	5573	BrCI_009	loss	BrCI	5 - 10 Kb
chr4	68492031	68497604	5573	BrCI_020	loss	BrCI	5 - 10 Kb
chr4	68492031	68497604	5573	BrCI_022	loss	BrCI	5 - 10 Kb
chr4	68492031	68497604	5573	BrCI_024	loss	BrCI	5 - 10 Kb
chr4	68492031	68497604	5573	BrCl_012	loss	BrCI	5 - 10 Kb
chr4	68492031	68497604	5573	BrCl_019	loss	BrCI	5 - 10 Kb
chr5	14780699	14782967	2268	BrCI_020	loss	BrCI	< 5 Kb
chr5	14780699	14782967	2268	BrCI_024	loss	BrCI	< 5 Kb
chr5	14780699	14782967	2268	BrCI_028	loss	BrCI	< 5 Kb
chr5	14780699	14782967	2268	BrCI_032	loss	BrCI	< 5 Kb
chr5	14780699	14782967	2268	BrCl_012	loss	BrCI	< 5 Kb
chr5	14780699	14782967	2268	BrCl_017	loss	BrCI	< 5 Kb
chr5	15841098	15842835	1737	BrCI_021	loss	BrCI	< 5 Kb
chr5	15841098	15842835	1737	BrCI_029	loss	BrCI	< 5 Kb
chr5	15841098	15842835	1737	BrCl_018	loss	BrCI	< 5 Kb
chr5	36808101	36834411	26310	BrCI_025	gain	BrCI	10 - 100 Kb
chr5	55851333	55853718	2385	BrCI_026	loss	BrCI	< 5 Kb
chr6	21197305	21200858	3553	BrCI_015	loss	BrCI	< 5 Kb
chr7	31487013	31499840	12827	BrCI_011	gain	BrCI	10 - 100 Kb
chr8	568726	593090	24364	BrCl_012	loss	BrCI	10 - 100 Kb
chr8	568726	593090	24364	BrCl_013	loss	BrCI	10 - 100 Kb
chr8	16714928	16718768	3840	BrCI_009	loss	BrCI	< 5 Kb
chr8	32267668	32297198	29530	BrCI_024	gain	BrCI	10 - 100 Kb
chr8	32271222	32297198	25976	BrCI_020	gain	BrCI	10 - 100 Kb
chr9	754331	757113	2782	BrCI_031	gain	BrCI	< 5 Kb
chr9	2523556	2526469	2913	BrCI_009	gain	BrCI	< 5 Kb
chr9	5892350	5899216	6866	BrCI_009	loss	BrCI	5 - 10 Kb
chr1	375242	376469	1227	ErRo_035	gain	ErRo	< 5 Kb
chr1	7937254	7958089	20835	ErRo_020	gain	ErRo	10 - 100 Kb
chr1	29116264	29129520	13256	ErRo_034	gain	ErRo	10 - 100 Kb
chr1	29125835	29129520	3685	ErRo_019	gain	ErRo	< 5 Kb
chr1	53031152	53033638	2486	ErRo_033	gain	ErRo	< 5 Kb
chr1	72355160	72370218	15058	ErRo_031	loss	ErRo	10 - 100 Kb
chr1	98886764	98906438	19674	ErRo_017	loss	ErRo	10 - 100 Kb
chr1	98886764	98906438	19674	ErRo_021	loss	ErRo	10 - 100 Kb
chr1	98886764	98906438	19674	ErRo_031	loss	ErRo	10 - 100 Kb
chr1	120229607	120232647	3040	ErRo_020	loss	ErRo	< 5 Kb
chr1	120229607	120232647	3040	ErRo_037	loss	ErRo	< 5 Kb
chr1	121342265	121345623	3358	ErRo_028	gain	ErRo	< 5 Kb
chr1	183467366	183473834	6468	ErRo_025	loss	ErRo	5 - 10 Kb
chr1	183467366	183472942	5576	ErRo_022	loss	ErRo	5 - 10 Kb
chr1	183467366	183472942	5576	ErRo_035	loss	ErRo	5 - 10 Kb
chr1	183467366	183471243	3877	ErRo_037	loss	ErRo	< 5 Kb
chr1	183467366	183471243	3877	ErRo_039	loss	ErRo	< 5 Kb
chr10	28322400	28325898	3498	ErRo_026	loss	ErRo	< 5 Kb
chr11	4916456	4936358	19902	ErRo_037	gain	ErRo	10 - 100 Kb
chr11	18820107	19015763	195656	ErRo_022	gain	ErRo	> 100 Kb
chr11	18825356	18963913	138557	ErRo_024	gain	ErRo	> 100 Kb
chr11	18825356	18934079	108723	ErRo_016	gain	ErRo	> 100 Kb
chr11	19666739	19669343	2604	ErRo_020	gain	ErRo	< 5 Kb
chr15	6122684	6126141	3457	ErRo_032	loss	ErRo	< 5 Kb
chr15	9820958	9909835	88877	ErRo_027	gain	ErRo	10 - 100 Kb
chr19	6988431	6995689	7258	ErRo_020	gain	ErRo	5 - 10 Kb
chr2	72218939	72221417	2478	ErRo_038	gain	ErRo	< 5 Kb
chr2	77590544	77605321	14777	ErRo_025	loss	ErRo	10 - 100 Kb
chr2	101084671	101087053	2382	ErRo_016	loss	ErRo	< 5 Kb
chr2	101084671	101087053	2382	ErRo_024	loss	ErRo	< 5 Kb
chr2	101084671	101087053	2382	ErRo_029	loss	ErRo	< 5 Kb
chr2	101084671	101087053	2382	ErRo_034	loss	ErRo	< 5 Kb
chr2	101084671	101087053	2382	ErRo_035	loss	ErRo	< 5 Kb
chr2	101084671	101087053	2382	ErRo_037	loss	ErRo	< 5 Kb
chr2	101084671	101087053	2382	ErRo_038	loss	ErRo	< 5 Kb
chr26	5648471	5656915	8444	ErRo_020	gain	ErRo	5 - 10 Kb
chr26	5648471	5656915	8444	ErRo_020	gain	ErRo	5 - 10 Kb
chr27	1159409	1163614	4205	ErRo_028	loss	ErRo	< 5 Kb
chr27	1186802	1189436	2634	ErRo_020	gain	ErRo	< 5 Kb
chr28	1098218	1118731	20513	ErRo_020	gain	ErRo	10 - 100 Kb
chr28	2025784	2027311	1527	ErRo_019	loss	ErRo	< 5 Kb
chr28	2025784	2027311	1527	ErRo_029	loss	ErRo	< 5 Kb
chr28	2025784	2027311	1527	ErRo_030	loss	ErRo	< 5 Kb
chr28	2025784	2027311	1527	ErRo_032	loss	ErRo	< 5 Kb
chr28	2025784	2027311	1527	ErRo_033	loss	ErRo	< 5 Kb
chr3	60348951	60351821	2870	ErRo_024	loss	ErRo	< 5 Kb
chr3	67356003	67400594	44591	ErRo_018	gain	ErRo	10 - 100 Kb
chr3	67356003	67400594	44591	ErRo_018	gain	ErRo	10 - 100 Kb
chr3	67356003	67389978	33975	ErRo_022	gain	ErRo	10 - 100 Kb
chr3	75367101	75369101	2000	ErRo_036	loss	ErRo	< 5 Kb
chr3	93003724	93013039	9315	ErRo_020	gain	ErRo	5 - 10 Kb
chr4	38548698	38566777	18079	ErRo_019	gain	ErRo	10 - 100 Kb
chr4	38549949	38566777	16828	ErRo_037	gain	ErRo	10 - 100 Kb
chr4	38549949	38556603	6654	ErRo_038	gain	ErRo	5 - 10 Kb
chr4	38552635	38557792	5157	ErRo_028	gain	ErRo	5 - 10 Kb
chr4	42125325	42127422	2097	ErRo_023	gain	ErRo	< 5 Kb
chr4	50748278	50754904	6626	ErRo_027	gain	ErRo	5 - 10 Kb
chr4	55549300	55568493	19193	ErRo_024	gain	ErRo	10 - 100 Kb
chr4	63831692	63837531	5839	ErRo_021	loss	ErRo	5 - 10 Kb
chr4	63831692	63836380	4688	ErRo_016	loss	ErRo	< 5 Kb
chr4	63831692	63836380	4688	ErRo_017	loss	ErRo	< 5 Kb
chr4	63831692	63836380	4688	ErRo_018	loss	ErRo	< 5 Kb
chr4	63831692	63836380	4688	ErRo_018	loss	ErRo	< 5 Kb
chr4	63831692	63836380	4688	ErRo_020	loss	ErRo	< 5 Kb
chr4	63831692	63836380	4688	ErRo_022	loss	ErRo	< 5 Kb
chr4	63831692	63836380	4688	ErRo_023	loss	ErRo	< 5 Kb
chr4	63831692	63836380	4688	ErRo_024	loss	ErRo	< 5 Kb
chr4	63831692	63836380	4688	ErRo_025	loss	ErRo	< 5 Kb
chr4	63831692	63836380	4688	ErRo_026	loss	ErRo	< 5 Kb
chr4	63831692	63836380	4688	ErRo_027	loss	ErRo	< 5 Kb
chr4	63831692	63836380	4688	ErRo_028	loss	ErRo	< 5 Kb
chr4	63831692	63836380	4688	ErRo_029	loss	ErRo	< 5 Kb
chr4	63831692	63836380	4688	ErRo_030	loss	ErRo	< 5 Kb
chr4	63831692	63836380	4688	ErRo_031	loss	ErRo	< 5 Kb
chr4	63831692	63836380	4688	ErRo_032	loss	ErRo	< 5 Kb
chr4	63831692	63836380	4688	ErRo_033	loss	ErRo	< 5 Kb
chr4	63831692	63836380	4688	ErRo_034	loss	ErRo	< 5 Kb
chr4	63831692	63836380	4688	ErRo_035	loss	ErRo	< 5 Kb
chr4	63831692	63836380	4688	ErRo_036	loss	ErRo	< 5 Kb
chr4	63831692	63836380	4688	ErRo_037	loss	ErRo	< 5 Kb
chr4	63831692	63836380	4688	ErRo_038	loss	ErRo	< 5 Kb
chr4	63831692	63836380	4688	ErRo_039	loss	ErRo	< 5 Kb
chr4	63850913	63854111	3198	ErRo_016	loss	ErRo	< 5 Kb
chr4	63850913	63854111	3198	ErRo_017	loss	ErRo	< 5 Kb
chr4	63850913	63854111	3198	ErRo_018	loss	ErRo	< 5 Kb
chr4	63850913	63854111	3198	ErRo_018	loss	ErRo	< 5 Kb
chr4	63850913	63854111	3198	ErRo_020	loss	ErRo	< 5 Kb
chr4	63850913	63854111	3198	ErRo_021	loss	ErRo	< 5 Kb
chr4	63850913	63854111	3198	ErRo_022	loss	ErRo	< 5 Kb
chr4	63850913	63854111	3198	ErRo_023	loss	ErRo	< 5 Kb
chr4	63850913	63854111	3198	ErRo_024	loss	ErRo	< 5 Kb
chr4	63850913	63854111	3198	ErRo_025	loss	ErRo	< 5 Kb
chr4	63850913	63854111	3198	ErRo_026	loss	ErRo	< 5 Kb
chr4	63850913	63854111	3198	ErRo_027	loss	ErRo	< 5 Kb
chr4	63850913	63854111	3198	ErRo_028	loss	ErRo	< 5 Kb
chr4	63850913	63854111	3198	ErRo_029	loss	ErRo	< 5 Kb
chr4	63850913	63854111	3198	ErRo_030	loss	ErRo	< 5 Kb
chr4	63850913	63854111	3198	ErRo_031	loss	ErRo	< 5 Kb
chr4	63850913	63854111	3198	ErRo_032	loss	ErRo	< 5 Kb
chr4	63850913	63854111	3198	ErRo_033	loss	ErRo	< 5 Kb
chr4	63850913	63854111	3198	ErRo_034	loss	ErRo	< 5 Kb
chr4	63850913	63854111	3198	ErRo_035	loss	ErRo	< 5 Kb
chr4	63850913	63854111	3198	ErRo_036	loss	ErRo	< 5 Kb
chr4	63850913	63854111	3198	ErRo_037	loss	ErRo	< 5 Kb
chr4	63850913	63854111	3198	ErRo_038	loss	ErRo	< 5 Kb
chr4	63850913	63854111	3198	ErRo_039	loss	ErRo	< 5 Kb
chr4	66759896	66761900	2004	ErRo_019	loss	ErRo	< 5 Kb
chr4	66759896	66761900	2004	ErRo_028	loss	ErRo	< 5 Kb
chr4	66759896	66761900	2004	ErRo_029	loss	ErRo	< 5 Kb
chr4	66759896	66761900	2004	ErRo_029	loss	ErRo	< 5 Kb
chr4	66759896	66761900	2004	ErRo_030	loss	ErRo	< 5 Kb
chr4	66759896	66761900	2004	ErRo_031	loss	ErRo	< 5 Kb
chr4	66759896	66761900	2004	ErRo_037	loss	ErRo	< 5 Kb
chr4	66759896	66761900	2004	ErRo_038	loss	ErRo	< 5 Kb
chr4	67235419	67238531	3112	ErRo_035	loss	ErRo	< 5 Kb
chr4	68489653	68508861	19208	ErRo_025	gain	ErRo	10 - 100 Kb
chr4	68489653	68503607	13954	ErRo_039	gain	ErRo	10 - 100 Kb
chr4	68489653	68502465	12812	ErRo_029	gain	ErRo	10 - 100 Kb
chr4	68489653	68497604	7951	ErRo_035	gain	ErRo	5 - 10 Kb
chr4	68492031	68508861	16830	ErRo_023	gain	ErRo	10 - 100 Kb
chr4	68492031	68503607	11576	ErRo_017	gain	ErRo	10 - 100 Kb
chr4	68492031	68503607	11576	ErRo_033	gain	ErRo	10 - 100 Kb
chr4	68492031	68502465	10434	ErRo_016	gain	ErRo	10 - 100 Kb
chr4	68492031	68497604	5573	ErRo_022	gain	ErRo	5 - 10 Kb
chr4	68492031	68497604	5573	ErRo_027	gain	ErRo	5 - 10 Kb
chr4	68492031	68497604	5573	ErRo_034	gain	ErRo	5 - 10 Kb
chr4	68493251	68512066	18815	ErRo_037	gain	ErRo	10 - 100 Kb
chr4	68493984	68497604	3620	ErRo_032	gain	ErRo	< 5 Kb
chr5	2656286	2660142	3856	ErRo_028	loss	ErRo	< 5 Kb
chr5	14373860	14376729	2869	ErRo_016	loss	ErRo	< 5 Kb
chr5	14373860	14376729	2869	ErRo_017	loss	ErRo	< 5 Kb
chr5	14373860	14376729	2869	ErRo_018	loss	ErRo	< 5 Kb
chr5	14373860	14376729	2869	ErRo_018	loss	ErRo	< 5 Kb
chr5	14373860	14376729	2869	ErRo_019	loss	ErRo	< 5 Kb
chr5	14373860	14376729	2869	ErRo_021	loss	ErRo	< 5 Kb
chr5	14373860	14376729	2869	ErRo_022	loss	ErRo	< 5 Kb
chr5	14373860	14376729	2869	ErRo_027	loss	ErRo	< 5 Kb
chr5	14373860	14376729	2869	ErRo_029	loss	ErRo	< 5 Kb
chr5	14373860	14376729	2869	ErRo_030	loss	ErRo	< 5 Kb
chr5	14373860	14376729	2869	ErRo_031	loss	ErRo	< 5 Kb
chr5	14373860	14376729	2869	ErRo_032	loss	ErRo	< 5 Kb
chr5	14373860	14376729	2869	ErRo_033	loss	ErRo	< 5 Kb
chr5	14373860	14376729	2869	ErRo_034	loss	ErRo	< 5 Kb
chr5	14373860	14376729	2869	ErRo_035	loss	ErRo	< 5 Kb
chr5	14373860	14376729	2869	ErRo_036	loss	ErRo	< 5 Kb
chr5	43568988	43571397	2409	ErRo_026	gain	ErRo	< 5 Kb
chr5	43568988	43571397	2409	ErRo_032	gain	ErRo	< 5 Kb
chr5	44780489	44785351	4862	ErRo_016	loss	ErRo	< 5 Kb
chr5	44780489	44785351	4862	ErRo_017	loss	ErRo	< 5 Kb
chr5	44780489	44785351	4862	ErRo_019	loss	ErRo	< 5 Kb
chr5	44780489	44785351	4862	ErRo_020	loss	ErRo	< 5 Kb
chr5	44780489	44785351	4862	ErRo_021	loss	ErRo	< 5 Kb
chr5	44780489	44785351	4862	ErRo_023	loss	ErRo	< 5 Kb
chr5	44780489	44785351	4862	ErRo_027	loss	ErRo	< 5 Kb
chr5	44780489	44785351	4862	ErRo_028	loss	ErRo	< 5 Kb
chr5	44780489	44785351	4862	ErRo_039	loss	ErRo	< 5 Kb
chr5	55777852	55782150	4298	ErRo_037	gain	ErRo	< 5 Kb
chr5	55852506	55854857	2351	ErRo_021	loss	ErRo	< 5 Kb
chr6	3295081	3300744	5663	ErRo_032	loss	ErRo	5 - 10 Kb
chr6	3297191	3300744	3553	ErRo_018	loss	ErRo	< 5 Kb
chr6	3297191	3300744	3553	ErRo_018	loss	ErRo	< 5 Kb
chr6	3297191	3300744	3553	ErRo_019	loss	ErRo	< 5 Kb
chr6	3297191	3300744	3553	ErRo_020	loss	ErRo	< 5 Kb
chr6	3297191	3300744	3553	ErRo_024	loss	ErRo	< 5 Kb
chr6	3297191	3300744	3553	ErRo_025	loss	ErRo	< 5 Kb
chr6	3297191	3300744	3553	ErRo_034	loss	ErRo	< 5 Kb
chr6	3297191	3300744	3553	ErRo_039	loss	ErRo	< 5 Kb
chr6	22159404	22178623	19219	ErRo_022	loss	ErRo	10 - 100 Kb
chr6	22159404	22178623	19219	ErRo_025	loss	ErRo	10 - 100 Kb
chr6	22159404	22178623	19219	ErRo_026	loss	ErRo	10 - 100 Kb
chr6	22159404	22178623	19219	ErRo_034	loss	ErRo	10 - 100 Kb
chr7	3224887	3229910	5023	ErRo_034	loss	ErRo	5 - 10 Kb
chr7	9157977	9162598	4621	ErRo_027	gain	ErRo	< 5 Kb
chr8	4740990	4753418	12428	ErRo_021	loss	ErRo	10 - 100 Kb
chr8	9931565	9934834	3269	ErRo_032	gain	ErRo	< 5 Kb
chr8	28461259	28465339	4080	ErRo_023	loss	ErRo	< 5 Kb
chr8	28461259	28465339	4080	ErRo_024	loss	ErRo	< 5 Kb
chr1	1227	9842	8615	PrPc_25b	gain	PrPc	5 - 10 Kb
chr1	1227	7495	6268	PrPp_024	gain	PrPc	5 - 10 Kb
chr1	269365	276601	7236	PrPc_010	loss	PrPc	5 - 10 Kb
chr1	269365	276601	7236	PrPc_017	loss	PrPc	5 - 10 Kb
chr1	269365	276601	7236	PrPc_022	loss	PrPc	5 - 10 Kb
chr1	269365	273191	3826	PrPc_20b	loss	PrPc	< 5 Kb
chr1	286511	303191	16680	PrPc_010	loss	PrPc	10 - 100 Kb
chr1	287306	303191	15885	PrPc_017	loss	PrPc	10 - 100 Kb
chr1	287306	303191	15885	PrPc_022	loss	PrPc	10 - 100 Kb
chr1	8481978	8573673	91695	PrPc_015	gain	PrPc	10 - 100 Kb
chr1	16367303	16379632	12329	PrPc_013	gain	PrPc	10 - 100 Kb
chr1	18933411	18937479	4068	PrPc_010	loss	PrPc	< 5 Kb
chr1	18933411	18937479	4068	PrPp_018	loss	PrPc	< 5 Kb
chr1	21167698	21170778	3080	PrPc_25b	loss	PrPc	< 5 Kb
chr1	22868162	22874066	5904	PrPc_013	loss	PrPc	5 - 10 Kb
chr1	28846467	28856449	9982	PrPc_013	gain	PrPc	5 - 10 Kb
chr1	32728376	32730697	2321	PrPc_014	gain	PrPc	< 5 Kb
chr1	36581534	36588719	7185	PrPc_011	gain	PrPc	5 - 10 Kb
chr1	39054755	39059056	4301	PrPc_013	loss	PrPc	< 5 Kb
chr1	40010097	40015551	5454	PrPc_002	gain	PrPc	5 - 10 Kb
chr1	46402671	46430314	27643	PrPp_021	gain	PrPc	10 - 100 Kb
chr1	46403797	46423937	20140	PrPc_25b	gain	PrPc	10 - 100 Kb
chr1	46405317	46423937	18620	PrPc_022	gain	PrPc	10 - 100 Kb
chr1	46405317	46423937	18620	PrPp_016	gain	PrPc	10 - 100 Kb
chr1	46405317	46422396	17079	PrPc_007	gain	PrPc	10 - 100 Kb
chr1	49848440	49854851	6411	PrPc_014	gain	PrPc	5 - 10 Kb
chr1	57006180	57008225	2045	PrPc_25b	gain	PrPc	< 5 Kb
chr1	72264585	72282526	17941	PrPc_002	gain	PrPc	10 - 100 Kb
chr1	74717040	74729523	12483	PrPc_022	gain	PrPc	10 - 100 Kb
chr1	76356901	76369480	12579	PrPc_011	gain	PrPc	10 - 100 Kb
chr1	76362745	76388935	26190	PrPc_007	gain	PrPc	10 - 100 Kb
chr1	76362745	76374993	12248	PrPc_006	gain	PrPc	10 - 100 Kb
chr1	76365436	76374993	9557	PrPc_009	gain	PrPc	5 - 10 Kb
chr1	76369480	76388935	19455	PrPp_021	gain	PrPc	10 - 100 Kb
chr1	76369480	76374993	5513	PrPc_001	gain	PrPc	5 - 10 Kb
chr1	76369480	76374993	5513	PrPc_010	gain	PrPc	5 - 10 Kb
chr1	76369480	76374993	5513	PrPc_014	gain	PrPc	5 - 10 Kb
chr1	79764645	79767793	3148	PrPc_019	gain	PrPc	< 5 Kb
chr1	80591078	80593750	2672	PrPc_012	gain	PrPc	< 5 Kb
chr1	83099811	83105642	5831	PrPc_014	loss	PrPc	5 - 10 Kb
chr1	83537458	83541580	4122	PrPp_027	gain	PrPc	< 5 Kb
chr1	84016058	84026005	9947	PrPc_015	gain	PrPc	5 - 10 Kb
chr1	94292923	94296145	3222	PrPc_013	gain	PrPc	< 5 Kb
chr1	95033863	95038101	4238	PrPc_002	loss	PrPc	< 5 Kb
chr1	95101127	95105550	4423	PrPc_009	gain	PrPc	< 5 Kb
chr1	97253546	97298796	45250	PrPc_015	gain	PrPc	10 - 100 Kb
chr1	98215016	98218379	3363	PrPc_015	gain	PrPc	< 5 Kb
chr1	98886764	98931838	45074	PrPc_015	loss	PrPc	10 - 100 Kb
chr1	98886764	98931838	45074	PrPp_021	loss	PrPc	10 - 100 Kb
chr1	98886764	98906438	19674	PrPc_012	loss	PrPc	10 - 100 Kb
chr1	98886764	98906438	19674	PrPc_022	loss	PrPc	10 - 100 Kb
chr1	98886764	98906438	19674	PrPc_023	loss	PrPc	10 - 100 Kb
chr1	99917290	99927304	10014	PrPc_006	loss	PrPc	10 - 100 Kb
chr1	111596752	111598983	2231	PrPc_013	gain	PrPc	< 5 Kb
chr1	120242394	120281603	39209	PrPc_002	gain	PrPc	10 - 100 Kb
chr1	128207335	128212672	5337	PrPp_027	gain	PrPc	5 - 10 Kb
chr1	128577588	128583148	5560	PrPp_018	gain	PrPc	5 - 10 Kb
chr1	132380668	132384502	3834	PrPc_006	gain	PrPc	< 5 Kb
chr1	139478721	139493699	14978	PrPc_011	gain	PrPc	10 - 100 Kb
chr1	139478721	139483886	5165	PrPc_001	gain	PrPc	5 - 10 Kb
chr1	145055403	145073341	17938	PrPc_015	gain	PrPc	10 - 100 Kb
chr1	147584490	147592916	8426	PrPc_002	gain	PrPc	5 - 10 Kb
chr1	153253774	153264478	10704	PrPp_026	gain	PrPc	10 - 100 Kb
chr1	156525383	156528346	2963	PrPc_012	loss	PrPc	< 5 Kb
chr1	156856412	156886543	30131	PrPc_015	gain	PrPc	10 - 100 Kb
chr1	156874730	156885147	10417	PrPc_002	gain	PrPc	10 - 100 Kb
chr1	157692381	157706608	14227	PrPc_009	gain	PrPc	10 - 100 Kb
chr1	159200837	159300246	99409	PrPc_006	gain	PrPc	10 - 100 Kb
chr1	159587028	159604693	17665	PrPc_013	gain	PrPc	10 - 100 Kb
chr1	160662984	160669151	6167	PrPc_009	loss	PrPc	5 - 10 Kb
chr1	160665170	160670017	4847	PrPc_017	loss	PrPc	< 5 Kb
chr1	160665170	160670017	4847	PrPc_20b	loss	PrPc	< 5 Kb
chr1	160665170	160670017	4847	PrPp_016	loss	PrPc	< 5 Kb
chr1	160665170	160670017	4847	PrPp_018	loss	PrPc	< 5 Kb
chr1	160665170	160668302	3132	PrPc_014	loss	PrPc	< 5 Kb
chr1	161378690	161382334	3644	PrPc_20b	loss	PrPc	< 5 Kb
chr1	170378665	170383442	4777	PrPc_013	loss	PrPc	< 5 Kb
chr1	175794189	175808059	13870	PrPc_002	loss	PrPc	10 - 100 Kb
chr1	175794189	175808059	13870	PrPc_012	loss	PrPc	10 - 100 Kb
chr1	175794189	175808059	13870	PrPc_017	loss	PrPc	10 - 100 Kb
chr1	175794189	175808059	13870	PrPc_019	loss	PrPc	10 - 100 Kb
chr1	175794189	175808059	13870	PrPc_022	loss	PrPc	10 - 100 Kb
chr1	175794189	175808059	13870	PrPp_016	loss	PrPc	10 - 100 Kb
chr1	175794189	175808059	13870	PrPp_021	loss	PrPc	10 - 100 Kb
chr1	175858843	176089042	230199	PrPc_012	loss	PrPc	> 100 Kb
chr1	175858843	176089042	230199	PrPc_019	loss	PrPc	> 100 Kb
chr1	175858843	176089042	230199	PrPc_022	loss	PrPc	> 100 Kb
chr1	175858843	176089042	230199	PrPp_016	loss	PrPc	> 100 Kb
chr1	175858843	176089042	230199	PrPp_024	loss	PrPc	> 100 Kb
chr1	175858843	176081052	222209	PrPc_017	loss	PrPc	> 100 Kb
chr1	175858843	176081052	222209	PrPp_021	loss	PrPc	> 100 Kb
chr1	175858843	176071182	212339	PrPc_002	loss	PrPc	> 100 Kb
chr1	175858843	176071182	212339	PrPc_005	loss	PrPc	> 100 Kb
chr1	175858843	176071182	212339	PrPc_006	loss	PrPc	> 100 Kb
chr1	175858843	176071182	212339	PrPc_009	loss	PrPc	> 100 Kb
chr1	175869597	176089042	219445	PrPc_023	loss	PrPc	> 100 Kb
chr1	175869597	176089042	219445	PrPc_25b	loss	PrPc	> 100 Kb
chr1	188568931	188576242	7311	PrPc_002	gain	PrPc	5 - 10 Kb
chr1	190189983	190192614	2631	PrPc_013	loss	PrPc	< 5 Kb
chr10	9465463	9470282	4819	PrPc_014	gain	PrPc	< 5 Kb
chr10	14231938	14236981	5043	PrPc_013	loss	PrPc	5 - 10 Kb
chr10	17199257	17213518	14261	PrPc_005	gain	PrPc	10 - 100 Kb
chr10	17437397	17459982	22585	PrPc_013	gain	PrPc	10 - 100 Kb
chr11	1020947	1029705	8758	PrPp_021	gain	PrPc	5 - 10 Kb
chr11	4037492	4068868	31376	PrPc_013	gain	PrPc	10 - 100 Kb
chr11	12472854	12478555	5701	PrPc_010	gain	PrPc	5 - 10 Kb
chr11	12694075	12698498	4423	PrPc_015	gain	PrPc	< 5 Kb
chr11	12694075	12696547	2472	PrPc_014	gain	PrPc	< 5 Kb
chr11	18811230	18880302	69072	PrPc_006	loss	PrPc	10 - 100 Kb
chr11	18811230	18862348	51118	PrPc_003	loss	PrPc	10 - 100 Kb
chr11	19004692	19010844	6152	PrPc_25b	gain	PrPc	5 - 10 Kb
chr11	19004692	19010844	6152	PrPp_024	gain	PrPc	5 - 10 Kb
chr11	19963985	19970939	6954	PrPc_20b	gain	PrPc	5 - 10 Kb
chr11	23017514	23022645	5131	PrPc_013	gain	PrPc	5 - 10 Kb
chr12	6087599	6092496	4897	PrPc_005	loss	PrPc	< 5 Kb
chr12	7342434	7351380	8946	PrPc_006	loss	PrPc	5 - 10 Kb
chr12	11158891	11162490	3599	PrPc_014	gain	PrPc	< 5 Kb
chr12	12690857	12692387	1530	PrPc_013	gain	PrPc	< 5 Kb
chr13	668709	676196	7487	PrPc_013	gain	PrPc	5 - 10 Kb
chr13	6452177	6453708	1531	PrPc_015	gain	PrPc	< 5 Kb
chr13	9078631	9084261	5630	PrPc_012	gain	PrPc	5 - 10 Kb
chr14	5963551	5964879	1328	PrPc_013	gain	PrPc	< 5 Kb
chr14	7387828	7390365	2537	PrPc_009	gain	PrPc	< 5 Kb
chr14	13875336	13877920	2584	PrPp_027	gain	PrPc	< 5 Kb
chr15	1478085	1486467	8382	PrPc_001	gain	PrPc	5 - 10 Kb
chr15	5339725	5341587	1862	PrPc_002	loss	PrPc	< 5 Kb
chr15	5470553	5472792	2239	PrPc_013	loss	PrPc	< 5 Kb
chr15	5788561	5789839	1278	PrPc_017	gain	PrPc	< 5 Kb
chr16	5957828	5967662	9834	PrPc_002	gain	PrPc	5 - 10 Kb
chr16	7730680	7732932	2252	PrPc_015	loss	PrPc	< 5 Kb
chr16	11374712	11383300	8588	PrPc_011	gain	PrPc	5 - 10 Kb
chr16	13461707	13471330	9623	PrPc_001	loss	PrPc	5 - 10 Kb
chr17	6593082	6606196	13114	PrPc_013	gain	PrPc	10 - 100 Kb
chr17	7235293	7238181	2888	PrPc_006	loss	PrPc	< 5 Kb
chr17	10759460	10766722	7262	PrPc_009	loss	PrPc	5 - 10 Kb
chr17	12925732	12927524	1792	PrPc_015	gain	PrPc	< 5 Kb
chr19	3581204	3589695	8491	PrPc_005	loss	PrPc	5 - 10 Kb
chr19	3581204	3587414	6210	PrPc_002	loss	PrPc	5 - 10 Kb
chr19	6391907	6394454	2547	PrPp_027	gain	PrPc	< 5 Kb
chr19	9771031	9773074	2043	PrPc_013	gain	PrPc	< 5 Kb
chr2	10230723	10236306	5583	PrPc_010	loss	PrPc	5 - 10 Kb
chr2	10230723	10236306	5583	PrPp_027	loss	PrPc	5 - 10 Kb
chr2	14079733	14082532	2799	PrPc_001	loss	PrPc	< 5 Kb
chr2	14079733	14082532	2799	PrPp_024	loss	PrPc	< 5 Kb
chr2	19439769	19446420	6651	PrPc_012	gain	PrPc	5 - 10 Kb
chr2	25011302	25014822	3520	PrPc_010	loss	PrPc	< 5 Kb
chr2	25011302	25014822	3520	PrPc_20b	loss	PrPc	< 5 Kb
chr2	25011302	25014822	3520	PrPp_027	loss	PrPc	< 5 Kb
chr2	25431695	25436426	4731	PrPc_002	gain	PrPc	< 5 Kb
chr2	27036818	27049044	12226	PrPc_013	gain	PrPc	10 - 100 Kb
chr2	36612498	36615129	2631	PrPc_013	gain	PrPc	< 5 Kb
chr2	53309671	53312545	2874	PrPc_20b	gain	PrPc	< 5 Kb
chr2	59736270	59739201	2931	PrPc_006	loss	PrPc	< 5 Kb
chr2	60567975	60571578	3603	PrPc_002	loss	PrPc	< 5 Kb
chr2	61646755	61651416	4661	PrPc_014	loss	PrPc	< 5 Kb
chr2	61646755	61651416	4661	PrPc_015	loss	PrPc	< 5 Kb
chr2	62217165	62221399	4234	PrPc_013	gain	PrPc	< 5 Kb
chr2	67091507	67094665	3158	PrPc_013	gain	PrPc	< 5 Kb
chr2	68717999	68720692	2693	PrPc_009	gain	PrPc	< 5 Kb
chr2	71706905	71715948	9043	PrPc_009	gain	PrPc	5 - 10 Kb
chr2	71706905	71714082	7177	PrPc_010	gain	PrPc	5 - 10 Kb
chr2	71945138	71949351	4213	PrPc_002	gain	PrPc	< 5 Kb
chr2	73055818	73066695	10877	PrPc_20b	gain	PrPc	10 - 100 Kb
chr2	75993360	75995425	2065	PrPc_012	gain	PrPc	< 5 Kb
chr2	76808246	76809895	1649	PrPc_013	gain	PrPc	< 5 Kb
chr2	78336349	78340708	4359	PrPc_023	gain	PrPc	< 5 Kb
chr2	83913009	83918385	5376	PrPc_014	loss	PrPc	5 - 10 Kb
chr2	84139210	84154706	15496	PrPc_002	gain	PrPc	10 - 100 Kb
chr2	84853362	84859709	6347	PrPc_001	gain	PrPc	5 - 10 Kb
chr2	85623748	85628030	4282	PrPc_002	gain	PrPc	< 5 Kb
chr2	90787181	90799319	12138	PrPc_013	gain	PrPc	10 - 100 Kb
chr2	92512456	92514881	2425	PrPc_019	gain	PrPc	< 5 Kb
chr2	93065985	93068436	2451	PrPc_023	loss	PrPc	< 5 Kb
chr2	93805093	93808133	3040	PrPc_013	gain	PrPc	< 5 Kb
chr2	94351977	94354164	2187	PrPc_022	gain	PrPc	< 5 Kb
chr2	97197424	97200862	3438	PrPc_013	gain	PrPc	< 5 Kb
chr2	97814715	97823569	8854	PrPc_012	loss	PrPc	5 - 10 Kb
chr2	98919848	98922476	2628	PrPc_006	loss	PrPc	< 5 Kb
chr2	100122995	100135195	12200	PrPc_015	loss	PrPc	10 - 100 Kb
chr20	1315163	1322493	7330	PrPc_017	gain	PrPc	5 - 10 Kb
chr20	1903747	1908415	4668	PrPc_012	gain	PrPc	< 5 Kb
chr21	4564447	4569014	4567	PrPc_019	loss	PrPc	< 5 Kb
chr21	6123614	6137282	13668	PrPc_002	gain	PrPc	10 - 100 Kb
chr21	6893684	6895901	2217	PrPc_013	gain	PrPc	< 5 Kb
chr22	3483216	3486718	3502	PrPc_012	gain	PrPc	< 5 Kb
chr22	9386731	9389193	2462	PrPc_013	loss	PrPc	< 5 Kb
chr22	11797595	11799673	2078	PrPp_021	gain	PrPc	< 5 Kb
chr26	7063	25376	18313	PrPc_014	gain	PrPc	10 - 100 Kb
chr26	920979	928338	7359	PrPc_009	gain	PrPc	5 - 10 Kb
chr29	2134586	2143462	8876	PrPp_016	gain	PrPc	5 - 10 Kb
chr29	2138804	2143462	4658	PrPc_014	loss	PrPc	< 5 Kb
chr3	1662364	1719746	57382	PrPc_013	gain	PrPc	10 - 100 Kb
chr3	2371125	2378150	7025	PrPc_002	gain	PrPc	5 - 10 Kb
chr3	2371125	2375263	4138	PrPc_011	gain	PrPc	< 5 Kb
chr3	2372396	2375263	2867	PrPc_010	gain	PrPc	< 5 Kb
chr3	3028014	3032147	4133	PrPc_006	loss	PrPc	< 5 Kb
chr3	3035829	3063904	28075	PrPc_009	gain	PrPc	10 - 100 Kb
chr3	3958284	3961600	3316	PrPc_022	gain	PrPc	< 5 Kb
chr3	9965367	9971829	6462	PrPc_023	loss	PrPc	5 - 10 Kb
chr3	9966652	9971829	5177	PrPc_003	loss	PrPc	5 - 10 Kb
chr3	13851290	13857832	6542	PrPc_003	gain	PrPc	5 - 10 Kb
chr3	14600615	14607381	6766	PrPc_006	loss	PrPc	5 - 10 Kb
chr3	16332863	16339724	6861	PrPc_005	loss	PrPc	5 - 10 Kb
chr3	16332863	16339724	6861	PrPc_006	loss	PrPc	5 - 10 Kb
chr3	16332863	16339724	6861	PrPc_007	loss	PrPc	5 - 10 Kb
chr3	16332863	16339724	6861	PrPc_017	loss	PrPc	5 - 10 Kb
chr3	16332863	16339724	6861	PrPp_016	loss	PrPc	5 - 10 Kb
chr3	16332863	16339724	6861	PrPp_021	loss	PrPc	5 - 10 Kb
chr3	16332863	16339724	6861	PrPp_026	loss	PrPc	5 - 10 Kb
chr3	16332863	16338739	5876	PrPc_25b	loss	PrPc	5 - 10 Kb
chr3	18349338	18351629	2291	PrPc_013	loss	PrPc	< 5 Kb
chr3	18967449	18968970	1521	PrPc_003	gain	PrPc	< 5 Kb
chr3	20396386	20399251	2865	PrPc_001	loss	PrPc	< 5 Kb
chr3	20396386	20399251	2865	PrPc_002	loss	PrPc	< 5 Kb
chr3	20396386	20399251	2865	PrPc_003	loss	PrPc	< 5 Kb
chr3	20396386	20399251	2865	PrPc_005	loss	PrPc	< 5 Kb
chr3	20396386	20399251	2865	PrPc_006	loss	PrPc	< 5 Kb
chr3	20396386	20399251	2865	PrPc_007	loss	PrPc	< 5 Kb
chr3	20396386	20399251	2865	PrPc_009	loss	PrPc	< 5 Kb
chr3	20396386	20399251	2865	PrPc_010	loss	PrPc	< 5 Kb
chr3	20396386	20399251	2865	PrPc_011	loss	PrPc	< 5 Kb
chr3	20396386	20399251	2865	PrPc_012	loss	PrPc	< 5 Kb
chr3	20396386	20399251	2865	PrPc_013	loss	PrPc	< 5 Kb
chr3	20396386	20399251	2865	PrPc_017	loss	PrPc	< 5 Kb
chr3	20396386	20399251	2865	PrPc_019	loss	PrPc	< 5 Kb
chr3	20396386	20399251	2865	PrPc_022	loss	PrPc	< 5 Kb
chr3	20396386	20399251	2865	PrPc_20b	loss	PrPc	< 5 Kb
chr3	20396386	20399251	2865	PrPc_25b	loss	PrPc	< 5 Kb
chr3	20396386	20399251	2865	PrPp_016	loss	PrPc	< 5 Kb
chr3	20396386	20399251	2865	PrPp_018	loss	PrPc	< 5 Kb
chr3	20396386	20399251	2865	PrPp_021	loss	PrPc	< 5 Kb
chr3	20396386	20399251	2865	PrPp_024	loss	PrPc	< 5 Kb
chr3	20396386	20399251	2865	PrPp_026	loss	PrPc	< 5 Kb
chr3	20396386	20399251	2865	PrPp_027	loss	PrPc	< 5 Kb
chr3	21190627	21249435	58808	PrPc_002	gain	PrPc	10 - 100 Kb
chr3	33673073	33686153	13080	PrPc_002	gain	PrPc	10 - 100 Kb
chr3	40705013	40732436	27423	PrPc_013	gain	PrPc	10 - 100 Kb
chr3	44211626	44216761	5135	PrPc_010	gain	PrPc	5 - 10 Kb
chr3	46989910	46992761	2851	PrPc_002	gain	PrPc	< 5 Kb
chr3	49956719	49964753	8034	PrPc_006	gain	PrPc	5 - 10 Kb
chr3	51237994	51242298	4304	PrPc_010	loss	PrPc	< 5 Kb
chr3	51237994	51242298	4304	PrPc_20b	loss	PrPc	< 5 Kb
chr3	53397170	53399075	1905	PrPc_012	loss	PrPc	< 5 Kb
chr3	54498821	54501824	3003	PrPc_013	gain	PrPc	< 5 Kb
chr3	54810805	54813191	2386	PrPc_015	gain	PrPc	< 5 Kb
chr3	60890398	60893263	2865	PrPc_003	gain	PrPc	< 5 Kb
chr3	61556027	61558089	2062	PrPc_007	gain	PrPc	< 5 Kb
chr3	67350334	67389978	39644	PrPp_018	gain	PrPc	10 - 100 Kb
chr3	69796788	69802812	6024	PrPc_20b	loss	PrPc	5 - 10 Kb
chr3	71032711	71036305	3594	PrPp_026	loss	PrPc	< 5 Kb
chr3	75017812	75027729	9917	PrPc_003	gain	PrPc	5 - 10 Kb
chr3	84461644	84472607	10963	PrPc_009	gain	PrPc	10 - 100 Kb
chr3	90264034	90290184	26150	PrPc_013	gain	PrPc	10 - 100 Kb
chr3	92922000	92923426	1426	PrPc_011	gain	PrPc	< 5 Kb
chr30	3161681	3165835	4154	PrPc_015	gain	PrPc	< 5 Kb
chr4	126030	154915	28885	PrPc_011	gain	PrPc	10 - 100 Kb
chr4	135422	153161	17739	PrPc_019	gain	PrPc	10 - 100 Kb
chr4	136949	157299	20350	PrPc_002	gain	PrPc	10 - 100 Kb
chr4	1269360	1279105	9745	PrPc_003	gain	PrPc	5 - 10 Kb
chr4	1269360	1278195	8835	PrPp_021	gain	PrPc	5 - 10 Kb
chr4	2337435	2382863	45428	PrPc_002	gain	PrPc	10 - 100 Kb
chr4	3018226	3071312	53086	PrPc_015	gain	PrPc	10 - 100 Kb
chr4	13625352	13641836	16484	PrPc_011	gain	PrPc	10 - 100 Kb
chr4	13625352	13641836	16484	PrPp_024	gain	PrPc	10 - 100 Kb
chr4	18159379	18170189	10810	PrPc_25b	loss	PrPc	10 - 100 Kb
chr4	18362784	18391209	28425	PrPc_003	gain	PrPc	10 - 100 Kb
chr4	25700039	25705682	5643	PrPc_002	gain	PrPc	5 - 10 Kb
chr4	26143508	26155558	12050	PrPc_002	gain	PrPc	10 - 100 Kb
chr4	26994185	26996246	2061	PrPc_017	gain	PrPc	< 5 Kb
chr4	41526040	41532783	6743	PrPc_002	loss	PrPc	5 - 10 Kb
chr4	42125325	42127422	2097	PrPp_026	gain	PrPc	< 5 Kb
chr4	43352656	43359981	7325	PrPc_013	gain	PrPc	5 - 10 Kb
chr4	48326493	48330590	4097	PrPc_022	loss	PrPc	< 5 Kb
chr4	55487623	55515953	28330	PrPc_002	gain	PrPc	10 - 100 Kb
chr4	59871817	59940698	68881	PrPp_018	gain	PrPc	10 - 100 Kb
chr4	60022151	60025055	2904	PrPc_012	gain	PrPc	< 5 Kb
chr4	63830569	63837531	6962	PrPc_002	loss	PrPc	5 - 10 Kb
chr4	63831692	63836380	4688	PrPp_024	loss	PrPc	< 5 Kb
chr4	63850913	63854111	3198	PrPc_002	loss	PrPc	< 5 Kb
chr4	63850913	63854111	3198	PrPp_024	loss	PrPc	< 5 Kb
chr4	65672769	65674803	2034	PrPp_018	gain	PrPc	< 5 Kb
chr4	68492031	68497604	5573	PrPc_002	loss	PrPc	5 - 10 Kb
chr4	68492031	68497604	5573	PrPc_012	loss	PrPc	5 - 10 Kb
chr5	650227	660676	10449	PrPc_002	gain	PrPc	10 - 100 Kb
chr5	11366976	11371692	4716	PrPp_021	loss	PrPc	< 5 Kb
chr5	14780699	14782967	2268	PrPc_014	loss	PrPc	< 5 Kb
chr5	14780699	14782967	2268	PrPc_015	loss	PrPc	< 5 Kb
chr5	14780699	14782967	2268	PrPc_019	loss	PrPc	< 5 Kb
chr5	14780699	14782967	2268	PrPc_023	loss	PrPc	< 5 Kb
chr5	14780699	14782967	2268	PrPc_20b	loss	PrPc	< 5 Kb
chr5	14780699	14782967	2268	PrPc_25b	loss	PrPc	< 5 Kb
chr5	14780699	14782967	2268	PrPp_024	loss	PrPc	< 5 Kb
chr5	14780699	14782967	2268	PrPp_026	loss	PrPc	< 5 Kb
chr5	17172785	17174684	1899	PrPc_012	loss	PrPc	< 5 Kb
chr5	17174684	17183784	9100	PrPc_011	gain	PrPc	5 - 10 Kb
chr5	19364802	19428098	63296	PrPc_013	gain	PrPc	10 - 100 Kb
chr5	19395173	19423736	28563	PrPc_011	gain	PrPc	10 - 100 Kb
chr5	23197627	23202954	5327	PrPc_006	gain	PrPc	5 - 10 Kb
chr5	40586881	40757732	170851	PrPc_013	gain	PrPc	> 100 Kb
chr5	43275294	43283692	8398	PrPc_002	loss	PrPc	5 - 10 Kb
chr5	48598097	48603094	4997	PrPc_015	gain	PrPc	< 5 Kb
chr5	50148432	50150687	2255	PrPc_015	loss	PrPc	< 5 Kb
chr5	55849907	55853718	3811	PrPc_003	loss	PrPc	< 5 Kb
chr5	56942811	56959465	16654	PrPc_002	gain	PrPc	10 - 100 Kb
chr5	56946394	56960200	13806	PrPc_009	gain	PrPc	10 - 100 Kb
chr5	56946394	56959465	13071	PrPc_25b	gain	PrPc	10 - 100 Kb
chr5	56946394	56958278	11884	PrPc_001	gain	PrPc	10 - 100 Kb
chr5	56952666	56958278	5612	PrPc_011	gain	PrPc	5 - 10 Kb
chr5	58628673	58630096	1423	PrPc_012	gain	PrPc	< 5 Kb
chr6	4790833	4810668	19835	PrPc_013	gain	PrPc	10 - 100 Kb
chr6	4925472	4928445	2973	PrPc_011	gain	PrPc	< 5 Kb
chr6	5799441	5804312	4871	PrPc_015	gain	PrPc	< 5 Kb
chr6	12975892	12985296	9404	PrPc_003	gain	PrPc	5 - 10 Kb
chr6	17440694	17476369	35675	PrPc_013	gain	PrPc	10 - 100 Kb
chr6	17731427	17747063	15636	PrPc_013	gain	PrPc	10 - 100 Kb
chr6	31903776	31911707	7931	PrPc_017	gain	PrPc	5 - 10 Kb
chr6	32469371	32473279	3908	PrPc_022	gain	PrPc	< 5 Kb
chr6	32469371	32473279	3908	PrPp_021	gain	PrPc	< 5 Kb
chr6	32984781	33004590	19809	PrPc_001	gain	PrPc	10 - 100 Kb
chr6	40415157	40420083	4926	PrPc_002	gain	PrPc	< 5 Kb
chr6	40799622	40824746	25124	PrPc_001	gain	PrPc	10 - 100 Kb
chr6	47392738	47396847	4109	PrPc_015	loss	PrPc	< 5 Kb
chr6	47685773	47757118	71345	PrPc_006	gain	PrPc	10 - 100 Kb
chr7	10889503	10917191	27688	PrPc_015	gain	PrPc	10 - 100 Kb
chr7	28038559	28044621	6062	PrPc_001	gain	PrPc	5 - 10 Kb
chr7	28044621	28054359	9738	PrPc_007	gain	PrPc	5 - 10 Kb
chr8	3623637	3626566	2929	PrPc_012	loss	PrPc	< 5 Kb
chr8	3846585	3850061	3476	PrPc_007	loss	PrPc	< 5 Kb
chr8	3846585	3850061	3476	PrPc_009	loss	PrPc	< 5 Kb
chr8	3846585	3850061	3476	PrPp_016	loss	PrPc	< 5 Kb
chr8	6381766	6398606	16840	PrPc_002	gain	PrPc	10 - 100 Kb
chr8	8422718	8434837	12119	PrPc_013	loss	PrPc	10 - 100 Kb
chr8	22167773	22175652	7879	PrPc_002	gain	PrPc	5 - 10 Kb
chr8	28146223	28149924	3701	PrPc_015	gain	PrPc	< 5 Kb
chr9	3010655	3021234	10579	PrPc_002	loss	PrPc	10 - 100 Kb
chr9	6358412	6378115	19703	PrPc_015	gain	PrPc	10 - 100 Kb
chr9	6360552	6369805	9253	PrPc_005	gain	PrPc	5 - 10 Kb
chr9	6369805	6382856	13051	PrPc_003	gain	PrPc	10 - 100 Kb
chr9	7257467	7260922	3455	PrPc_015	gain	PrPc	< 5 Kb
chr9	7780931	7794104	13173	PrPc_014	gain	PrPc	10 - 100 Kb
chr9	9109051	9115468	6417	PrPp_027	gain	PrPc	5 - 10 Kb
chr1	12095263	12098054	2791	RoMa_007	gain	RoMa	< 5 Kb
chr1	17984368	18003348	18980	RoMa_028	gain	RoMa	10 - 100 Kb
chr1	19666358	19669404	3046	RoMa_011	loss	RoMa	< 5 Kb
chr1	21167698	21170778	3080	RoMa_008	gain	RoMa	< 5 Kb
chr1	21167698	21170778	3080	RoMa_016	loss	RoMa	< 5 Kb
chr1	21167698	21170778	3080	RoMa_017	loss	RoMa	< 5 Kb
chr1	21167698	21170778	3080	RoMa_018	loss	RoMa	< 5 Kb
chr1	21167698	21170778	3080	RoMa_023	loss	RoMa	< 5 Kb
chr1	23309926	23319564	9638	RoMa_023	gain	RoMa	5 - 10 Kb
chr1	27834718	27844382	9664	RoMa_030	gain	RoMa	5 - 10 Kb
chr1	28033242	28036025	2783	RoMa_023	gain	RoMa	< 5 Kb
chr1	29109425	29117858	8433	RoMa_017	gain	RoMa	5 - 10 Kb
chr1	35348101	35349555	1454	RoMa_012	gain	RoMa	< 5 Kb
chr1	35937436	35940467	3031	RoMa_017	loss	RoMa	< 5 Kb
chr1	35937436	35940467	3031	RoMa_029	loss	RoMa	< 5 Kb
chr1	36896380	36901382	5002	RoMa_008	gain	RoMa	5 - 10 Kb
chr1	44382119	44386486	4367	RoMa_027	gain	RoMa	< 5 Kb
chr1	52849761	52852525	2764	RoMa_013	loss	RoMa	< 5 Kb
chr1	52849761	52852525	2764	RoMa_016	loss	RoMa	< 5 Kb
chr1	52849761	52852525	2764	RoMa_017	loss	RoMa	< 5 Kb
chr1	52849761	52852525	2764	RoMa_018	loss	RoMa	< 5 Kb
chr1	52849761	52852525	2764	RoMa_019	loss	RoMa	< 5 Kb
chr1	52849761	52852525	2764	RoMa_020	loss	RoMa	< 5 Kb
chr1	52849761	52852525	2764	RoMa_027	loss	RoMa	< 5 Kb
chr1	52849761	52852525	2764	RoMa_029	loss	RoMa	< 5 Kb
chr1	64373916	64386440	12524	RoMa_001	gain	RoMa	10 - 100 Kb
chr1	64380020	64386440	6420	RoMa_008	gain	RoMa	5 - 10 Kb
chr1	72124607	72125998	1391	RoMa_012	gain	RoMa	< 5 Kb
chr1	72124607	72125998	1391	RoMa_020	gain	RoMa	< 5 Kb
chr1	76285196	76320966	35770	RoMa_020	gain	RoMa	10 - 100 Kb
chr1	79153583	79174224	20641	RoMa_005	gain	RoMa	10 - 100 Kb
chr1	79762285	79767793	5508	RoMa_003	gain	RoMa	5 - 10 Kb
chr1	79764645	79767793	3148	RoMa_002	gain	RoMa	< 5 Kb
chr1	79764645	79767793	3148	RoMa_005	gain	RoMa	< 5 Kb
chr1	83099811	83105642	5831	RoMa_003	loss	RoMa	5 - 10 Kb
chr1	83099811	83105642	5831	RoMa_006	loss	RoMa	5 - 10 Kb
chr1	83099811	83105642	5831	RoMa_017	loss	RoMa	5 - 10 Kb
chr1	83099811	83105642	5831	RoMa_019	loss	RoMa	5 - 10 Kb
chr1	83099811	83105642	5831	RoMa_020	loss	RoMa	5 - 10 Kb
chr1	83537458	83542850	5392	RoMa_025	gain	RoMa	5 - 10 Kb
chr1	90071169	90076688	5519	RoMa_016	gain	RoMa	5 - 10 Kb
chr1	99904908	99924957	20049	RoMa_011	loss	RoMa	10 - 100 Kb
chr1	99906808	99927304	20496	RoMa_009	loss	RoMa	10 - 100 Kb
chr1	99906808	99927304	20496	RoMa_021	loss	RoMa	10 - 100 Kb
chr1	119892064	119918951	26887	RoMa_023	gain	RoMa	10 - 100 Kb
chr1	142444513	142448338	3825	RoMa_003	gain	RoMa	< 5 Kb
chr1	145053950	145096244	42294	RoMa_021	loss	RoMa	10 - 100 Kb
chr1	145063560	145096244	32684	RoMa_008	loss	RoMa	10 - 100 Kb
chr1	145063560	145096244	32684	RoMa_022	loss	RoMa	10 - 100 Kb
chr1	145125108	145142566	17458	RoMa_021	loss	RoMa	10 - 100 Kb
chr1	145126320	145142566	16246	RoMa_008	loss	RoMa	10 - 100 Kb
chr1	145126320	145142566	16246	RoMa_022	loss	RoMa	10 - 100 Kb
chr1	145453291	145455865	2574	RoMa_024	loss	RoMa	< 5 Kb
chr1	145459862	145680695	220833	RoMa_021	loss	RoMa	> 100 Kb
chr1	145459862	145680695	220833	RoMa_022	loss	RoMa	> 100 Kb
chr1	145459862	145489873	30011	RoMa_008	loss	RoMa	10 - 100 Kb
chr1	145467609	145473513	5904	RoMa_023	loss	RoMa	5 - 10 Kb
chr1	145491852	145504045	12193	RoMa_008	loss	RoMa	10 - 100 Kb
chr1	145505399	145680695	175296	RoMa_008	loss	RoMa	> 100 Kb
chr1	145542836	145680695	137859	RoMa_023	loss	RoMa	> 100 Kb
chr1	145623590	145680695	57105	RoMa_025	loss	RoMa	10 - 100 Kb
chr1	153962409	153964569	2160	RoMa_024	loss	RoMa	< 5 Kb
chr1	153987437	153998616	11179	RoMa_024	loss	RoMa	10 - 100 Kb
chr1	159230437	159275957	45520	RoMa_024	gain	RoMa	10 - 100 Kb
chr1	168132299	168135283	2984	RoMa_030	loss	RoMa	< 5 Kb
chr1	170593021	170595463	2442	RoMa_028	loss	RoMa	< 5 Kb
chr1	172910007	172915536	5529	RoMa_016	gain	RoMa	5 - 10 Kb
chr1	174610585	174616081	5496	RoMa_015	gain	RoMa	5 - 10 Kb
chr1	184628593	184650513	21920	RoMa_016	gain	RoMa	10 - 100 Kb
chr1	184631140	184650513	19373	RoMa_002	gain	RoMa	10 - 100 Kb
chr1	184631140	184650513	19373	RoMa_006	gain	RoMa	10 - 100 Kb
chr1	184631140	184650513	19373	RoMa_010	gain	RoMa	10 - 100 Kb
chr1	184631140	184650513	19373	RoMa_014	gain	RoMa	10 - 100 Kb
chr1	188928819	188932121	3302	RoMa_015	gain	RoMa	< 5 Kb
chr1	189191089	189191777	688	RoMa_011	gain	RoMa	< 5 Kb
chr1	190400224	190403450	3226	RoMa_004	gain	RoMa	< 5 Kb
chr1	190413829	190417037	3208	RoMa_012	gain	RoMa	< 5 Kb
chr10	8391460	8398078	6618	RoMa_025	gain	RoMa	5 - 10 Kb
chr10	18998882	19004071	5189	RoMa_001	loss	RoMa	5 - 10 Kb
chr11	1012388	1022922	10534	RoMa_012	gain	RoMa	10 - 100 Kb
chr11	4916456	4936358	19902	RoMa_018	gain	RoMa	10 - 100 Kb
chr11	15228337	15235550	7213	RoMa_005	gain	RoMa	5 - 10 Kb
chr11	18976314	18979785	3471	RoMa_027	gain	RoMa	< 5 Kb
chr13	1393087	1396074	2987	RoMa_012	loss	RoMa	< 5 Kb
chr13	17220514	17222227	1713	RoMa_007	loss	RoMa	< 5 Kb
chr14	6126219	6128702	2483	RoMa_027	loss	RoMa	< 5 Kb
chr14	6126219	6127726	1507	RoMa_012	loss	RoMa	< 5 Kb
chr14	9749193	9752193	3000	RoMa_015	loss	RoMa	< 5 Kb
chr14	10491929	10493547	1618	RoMa_015	gain	RoMa	< 5 Kb
chr15	287102	291431	4329	RoMa_028	gain	RoMa	< 5 Kb
chr15	7517212	7521166	3954	RoMa_025	gain	RoMa	< 5 Kb
chr16	437944	440086	2142	RoMa_008	gain	RoMa	< 5 Kb
chr16	4207196	4209316	2120	RoMa_002	loss	RoMa	< 5 Kb
chr16	4207196	4209316	2120	RoMa_008	loss	RoMa	< 5 Kb
chr16	4207196	4209316	2120	RoMa_013	loss	RoMa	< 5 Kb
chr16	4207196	4209316	2120	RoMa_016	loss	RoMa	< 5 Kb
chr16	11437930	11442900	4970	RoMa_005	loss	RoMa	< 5 Kb
chr17	5009566	5011111	1545	RoMa_013	loss	RoMa	< 5 Kb
chr17	6743974	6746799	2825	RoMa_009	gain	RoMa	< 5 Kb
chr19	1039606	1044655	5049	RoMa_008	gain	RoMa	5 - 10 Kb
chr2	9479087	9482328	3241	RoMa_008	loss	RoMa	< 5 Kb
chr2	9479087	9482328	3241	RoMa_009	loss	RoMa	< 5 Kb
chr2	9479087	9482328	3241	RoMa_022	loss	RoMa	< 5 Kb
chr2	9479087	9482328	3241	RoMa_023	loss	RoMa	< 5 Kb
chr2	14079733	14082532	2799	RoMa_006	loss	RoMa	< 5 Kb
chr2	14079733	14082532	2799	RoMa_008	loss	RoMa	< 5 Kb
chr2	14079733	14082532	2799	RoMa_016	loss	RoMa	< 5 Kb
chr2	14079733	14082532	2799	RoMa_018	loss	RoMa	< 5 Kb
chr2	14079733	14082532	2799	RoMa_019	loss	RoMa	< 5 Kb
chr2	14079733	14082532	2799	RoMa_020	loss	RoMa	< 5 Kb
chr2	14079733	14082532	2799	RoMa_021	loss	RoMa	< 5 Kb
chr2	14079733	14082532	2799	RoMa_022	loss	RoMa	< 5 Kb
chr2	14079733	14082532	2799	RoMa_029	loss	RoMa	< 5 Kb
chr2	17628035	17630527	2492	RoMa_006	gain	RoMa	< 5 Kb
chr2	17628035	17630527	2492	RoMa_015	gain	RoMa	< 5 Kb
chr2	18441385	18459935	18550	RoMa_010	gain	RoMa	10 - 100 Kb
chr2	18441385	18457673	16288	RoMa_030	gain	RoMa	10 - 100 Kb
chr2	19596010	19608261	12251	RoMa_015	gain	RoMa	10 - 100 Kb
chr2	31932450	31943454	11004	RoMa_003	gain	RoMa	10 - 100 Kb
chr2	31962338	31976507	14169	RoMa_001	gain	RoMa	10 - 100 Kb
chr2	31984060	32016657	32597	RoMa_003	gain	RoMa	10 - 100 Kb
chr2	31984060	32016657	32597	RoMa_006	gain	RoMa	10 - 100 Kb
chr2	34358595	34372020	13425	RoMa_011	gain	RoMa	10 - 100 Kb
chr2	42604981	42606860	1879	RoMa_003	loss	RoMa	< 5 Kb
chr2	42604981	42606860	1879	RoMa_017	loss	RoMa	< 5 Kb
chr2	42604981	42606860	1879	RoMa_018	loss	RoMa	< 5 Kb
chr2	42604981	42606860	1879	RoMa_019	loss	RoMa	< 5 Kb
chr2	42604981	42606860	1879	RoMa_020	loss	RoMa	< 5 Kb
chr2	42604981	42606860	1879	RoMa_029	loss	RoMa	< 5 Kb
chr2	46971107	46973339	2232	RoMa_008	gain	RoMa	< 5 Kb
chr2	57905909	57909948	4039	RoMa_014	gain	RoMa	< 5 Kb
chr2	60569296	60571578	2282	RoMa_029	loss	RoMa	< 5 Kb
chr2	71706905	71714082	7177	RoMa_006	gain	RoMa	5 - 10 Kb
chr2	72167387	72173022	5635	RoMa_028	loss	RoMa	5 - 10 Kb
chr2	72167387	72173022	5635	RoMa_029	loss	RoMa	5 - 10 Kb
chr2	72171168	72173022	1854	RoMa_018	loss	RoMa	< 5 Kb
chr2	72171168	72173022	1854	RoMa_019	loss	RoMa	< 5 Kb
chr2	73339083	73383149	44066	RoMa_005	gain	RoMa	10 - 100 Kb
chr2	78596869	78598575	1706	RoMa_021	gain	RoMa	< 5 Kb
chr2	83913009	83918385	5376	RoMa_021	loss	RoMa	5 - 10 Kb
chr2	88512512	88516498	3986	RoMa_021	gain	RoMa	< 5 Kb
chr2	93272513	93277636	5123	RoMa_005	loss	RoMa	5 - 10 Kb
chr2	102861172	102865161	3989	RoMa_014	gain	RoMa	< 5 Kb
chr2	106247068	106249355	2287	RoMa_021	loss	RoMa	< 5 Kb
chr2	106247068	106249355	2287	RoMa_024	loss	RoMa	< 5 Kb
chr2	107446119	107453005	6886	RoMa_014	gain	RoMa	5 - 10 Kb
chr20	5181188	5184874	3686	RoMa_030	gain	RoMa	< 5 Kb
chr20	7752873	7756733	3860	RoMa_005	gain	RoMa	< 5 Kb
chr21	4564447	4569014	4567	RoMa_008	loss	RoMa	< 5 Kb
chr21	4564447	4569014	4567	RoMa_015	loss	RoMa	< 5 Kb
chr21	4565197	4569014	3817	RoMa_006	loss	RoMa	< 5 Kb
chr21	4565197	4569014	3817	RoMa_007	loss	RoMa	< 5 Kb
chr21	4565197	4569014	3817	RoMa_012	loss	RoMa	< 5 Kb
chr21	4565197	4569014	3817	RoMa_017	loss	RoMa	< 5 Kb
chr21	4565197	4569014	3817	RoMa_018	loss	RoMa	< 5 Kb
chr21	4565197	4569014	3817	RoMa_019	loss	RoMa	< 5 Kb
chr21	4565197	4569014	3817	RoMa_020	loss	RoMa	< 5 Kb
chr21	4565197	4569014	3817	RoMa_027	loss	RoMa	< 5 Kb
chr21	4565197	4569014	3817	RoMa_028	loss	RoMa	< 5 Kb
chr21	4565197	4569014	3817	RoMa_029	loss	RoMa	< 5 Kb
chr21	5878926	5903943	25017	RoMa_001	loss	RoMa	10 - 100 Kb
chr21	5878926	5903943	25017	RoMa_006	loss	RoMa	10 - 100 Kb
chr21	5878926	5903943	25017	RoMa_007	loss	RoMa	10 - 100 Kb
chr21	5878926	5903943	25017	RoMa_017	loss	RoMa	10 - 100 Kb
chr21	5878926	5903943	25017	RoMa_020	loss	RoMa	10 - 100 Kb
chr21	5878926	5903943	25017	RoMa_027	loss	RoMa	10 - 100 Kb
chr21	5878926	5902907	23981	RoMa_003	loss	RoMa	10 - 100 Kb
chr21	5878926	5902907	23981	RoMa_004	loss	RoMa	10 - 100 Kb
chr21	5878926	5902907	23981	RoMa_009	loss	RoMa	10 - 100 Kb
chr21	5878926	5902907	23981	RoMa_013	loss	RoMa	10 - 100 Kb
chr21	5878926	5902907	23981	RoMa_016	loss	RoMa	10 - 100 Kb
chr21	5878926	5902907	23981	RoMa_019	loss	RoMa	10 - 100 Kb
chr21	5878926	5902907	23981	RoMa_028	loss	RoMa	10 - 100 Kb
chr21	5878926	5902907	23981	RoMa_029	loss	RoMa	10 - 100 Kb
chr21	5878926	5900190	21264	RoMa_030	loss	RoMa	10 - 100 Kb
chr21	5878926	5896609	17683	RoMa_010	loss	RoMa	10 - 100 Kb
chr21	5881730	5902907	21177	RoMa_012	loss	RoMa	10 - 100 Kb
chr21	5881730	5902907	21177	RoMa_018	loss	RoMa	10 - 100 Kb
chr21	5902030	5903943	1913	RoMa_009	loss	RoMa	< 5 Kb
chr21	6534927	6539615	4688	RoMa_004	loss	RoMa	< 5 Kb
chr21	6534927	6539615	4688	RoMa_020	loss	RoMa	< 5 Kb
chr22	6251905	6254738	2833	RoMa_009	loss	RoMa	< 5 Kb
chr23	3294990	3296798	1808	RoMa_021	gain	RoMa	< 5 Kb
chr24	1447825	1449767	1942	RoMa_019	loss	RoMa	< 5 Kb
chr24	2356376	2542012	185636	RoMa_013	gain	RoMa	> 100 Kb
chr26	4178384	4181222	2838	RoMa_013	gain	RoMa	< 5 Kb
chr28	1787419	1792862	5443	RoMa_009	gain	RoMa	5 - 10 Kb
chr3	2662640	2668000	5360	RoMa_029	loss	RoMa	5 - 10 Kb
chr3	2945515	2947714	2199	RoMa_027	gain	RoMa	< 5 Kb
chr3	14572167	14574849	2682	RoMa_024	gain	RoMa	< 5 Kb
chr3	17875756	17878541	2785	RoMa_021	gain	RoMa	< 5 Kb
chr3	20396386	20399251	2865	RoMa_010	loss	RoMa	< 5 Kb
chr3	20396386	20399251	2865	RoMa_016	loss	RoMa	< 5 Kb
chr3	20396386	20399251	2865	RoMa_030	loss	RoMa	< 5 Kb
chr3	22769412	22773867	4455	RoMa_003	gain	RoMa	< 5 Kb
chr3	37360746	37716941	356195	RoMa_009	gain	RoMa	> 100 Kb
chr3	37361511	37666073	304562	RoMa_015	gain	RoMa	> 100 Kb
chr3	37361511	37424488	62977	RoMa_013	gain	RoMa	10 - 100 Kb
chr3	37361511	37414120	52609	RoMa_012	gain	RoMa	10 - 100 Kb
chr3	37366293	37555066	188773	RoMa_008	gain	RoMa	> 100 Kb
chr3	37394986	37415845	20859	RoMa_028	gain	RoMa	10 - 100 Kb
chr3	37475688	37668749	193061	RoMa_012	gain	RoMa	> 100 Kb
chr3	37506879	37806972	300093	RoMa_013	gain	RoMa	> 100 Kb
chr3	37506879	37806972	300093	RoMa_027	gain	RoMa	> 100 Kb
chr3	37536655	37718518	181863	RoMa_028	gain	RoMa	> 100 Kb
chr3	37579213	37703454	124241	RoMa_008	gain	RoMa	> 100 Kb
chr3	37697345	37716941	19596	RoMa_015	gain	RoMa	10 - 100 Kb
chr3	37773435	37808207	34772	RoMa_015	gain	RoMa	10 - 100 Kb
chr3	37776599	37811960	35361	RoMa_008	gain	RoMa	10 - 100 Kb
chr3	37776599	37808207	31608	RoMa_009	gain	RoMa	10 - 100 Kb
chr3	38017705	38045280	27575	RoMa_008	gain	RoMa	10 - 100 Kb
chr3	38017705	38045280	27575	RoMa_009	gain	RoMa	10 - 100 Kb
chr3	38017705	38045280	27575	RoMa_027	gain	RoMa	10 - 100 Kb
chr3	38017705	38044452	26747	RoMa_012	gain	RoMa	10 - 100 Kb
chr3	38017705	38044452	26747	RoMa_015	gain	RoMa	10 - 100 Kb
chr3	49704952	49707937	2985	RoMa_019	loss	RoMa	< 5 Kb
chr3	49704952	49707937	2985	RoMa_020	loss	RoMa	< 5 Kb
chr3	51237994	51242298	4304	RoMa_021	loss	RoMa	< 5 Kb
chr3	51237994	51242298	4304	RoMa_024	loss	RoMa	< 5 Kb
chr3	67356003	67364148	8145	RoMa_001	gain	RoMa	5 - 10 Kb
chr3	79484718	79494005	9287	RoMa_013	gain	RoMa	5 - 10 Kb
chr3	81292209	81295167	2958	RoMa_020	gain	RoMa	< 5 Kb
chr3	81292209	81295167	2958	RoMa_020	gain	RoMa	< 5 Kb
chr3	83574379	83579307	4928	RoMa_001	gain	RoMa	< 5 Kb
chr3	85228354	85232814	4460	RoMa_003	loss	RoMa	< 5 Kb
chr3	91737629	91739855	2226	RoMa_018	loss	RoMa	< 5 Kb
chr3	92922000	92926995	4995	RoMa_009	gain	RoMa	< 5 Kb
chr3	92922000	92923426	1426	RoMa_007	gain	RoMa	< 5 Kb
chr3	92922000	92923426	1426	RoMa_021	gain	RoMa	< 5 Kb
chr3	92922000	92923426	1426	RoMa_022	gain	RoMa	< 5 Kb
chr30	2063845	2065757	1912	RoMa_012	loss	RoMa	< 5 Kb
chr30	2063845	2065757	1912	RoMa_014	loss	RoMa	< 5 Kb
chr4	126030	136949	10919	RoMa_005	gain	RoMa	10 - 100 Kb
chr4	1269360	1279105	9745	RoMa_024	gain	RoMa	5 - 10 Kb
chr4	1581791	1623123	41332	RoMa_001	gain	RoMa	10 - 100 Kb
chr4	1581791	1610677	28886	RoMa_013	gain	RoMa	10 - 100 Kb
chr4	1586589	1610677	24088	RoMa_006	gain	RoMa	10 - 100 Kb
chr4	1587453	1610677	23224	RoMa_012	gain	RoMa	10 - 100 Kb
chr4	1588200	1610677	22477	RoMa_018	gain	RoMa	10 - 100 Kb
chr4	1600989	1610677	9688	RoMa_007	gain	RoMa	5 - 10 Kb
chr4	4074195	4075998	1803	RoMa_013	loss	RoMa	< 5 Kb
chr4	8950261	8952256	1995	RoMa_017	loss	RoMa	< 5 Kb
chr4	8950261	8952256	1995	RoMa_019	loss	RoMa	< 5 Kb
chr4	8950261	8952256	1995	RoMa_020	loss	RoMa	< 5 Kb
chr4	28461035	28462610	1575	RoMa_018	gain	RoMa	< 5 Kb
chr4	28461035	28462610	1575	RoMa_020	gain	RoMa	< 5 Kb
chr4	28461035	28462610	1575	RoMa_029	gain	RoMa	< 5 Kb
chr4	34206248	34207604	1356	RoMa_008	gain	RoMa	< 5 Kb
chr4	36135562	36139587	4025	RoMa_027	gain	RoMa	< 5 Kb
chr4	39016486	39017815	1329	RoMa_021	gain	RoMa	< 5 Kb
chr4	39362242	39371079	8837	RoMa_004	loss	RoMa	5 - 10 Kb
chr4	48860377	48870145	9768	RoMa_015	gain	RoMa	5 - 10 Kb
chr4	63830569	63837531	6962	RoMa_018	gain	RoMa	5 - 10 Kb
chr4	63831692	63836380	4688	RoMa_001	loss	RoMa	< 5 Kb
chr4	63831692	63836380	4688	RoMa_003	loss	RoMa	< 5 Kb
chr4	63831692	63836380	4688	RoMa_004	loss	RoMa	< 5 Kb
chr4	63831692	63836380	4688	RoMa_007	loss	RoMa	< 5 Kb
chr4	63831692	63836380	4688	RoMa_008	loss	RoMa	< 5 Kb
chr4	63831692	63836380	4688	RoMa_010	loss	RoMa	< 5 Kb
chr4	63831692	63836380	4688	RoMa_011	loss	RoMa	< 5 Kb
chr4	63831692	63836380	4688	RoMa_016	loss	RoMa	< 5 Kb
chr4	63831692	63836380	4688	RoMa_021	loss	RoMa	< 5 Kb
chr4	63831692	63836380	4688	RoMa_023	loss	RoMa	< 5 Kb
chr4	63831692	63836380	4688	RoMa_024	loss	RoMa	< 5 Kb
chr4	63831692	63836380	4688	RoMa_025	loss	RoMa	< 5 Kb
chr4	63850913	63854111	3198	RoMa_001	loss	RoMa	< 5 Kb
chr4	63850913	63854111	3198	RoMa_003	loss	RoMa	< 5 Kb
chr4	63850913	63854111	3198	RoMa_004	loss	RoMa	< 5 Kb
chr4	63850913	63854111	3198	RoMa_007	loss	RoMa	< 5 Kb
chr4	63850913	63854111	3198	RoMa_016	loss	RoMa	< 5 Kb
chr4	63850913	63854111	3198	RoMa_021	loss	RoMa	< 5 Kb
chr4	63850913	63854111	3198	RoMa_022	loss	RoMa	< 5 Kb
chr4	63850913	63854111	3198	RoMa_023	loss	RoMa	< 5 Kb
chr4	63850913	63854111	3198	RoMa_024	loss	RoMa	< 5 Kb
chr4	66142464	66148011	5547	RoMa_015	gain	RoMa	5 - 10 Kb
chr4	68473939	68512066	38127	RoMa_002	gain	RoMa	10 - 100 Kb
chr4	68492031	68497604	5573	RoMa_015	loss	RoMa	5 - 10 Kb
chr4	68492031	68497604	5573	RoMa_019	loss	RoMa	5 - 10 Kb
chr4	68492031	68497604	5573	RoMa_020	loss	RoMa	5 - 10 Kb
chr4	68492031	68497604	5573	RoMa_029	loss	RoMa	5 - 10 Kb
chr4	68493984	68508861	14877	RoMa_003	gain	RoMa	10 - 100 Kb
chr4	70431213	70439030	7817	RoMa_018	loss	RoMa	5 - 10 Kb
chr4	70431213	70439030	7817	RoMa_019	loss	RoMa	5 - 10 Kb
chr4	70431213	70439030	7817	RoMa_020	loss	RoMa	5 - 10 Kb
chr4	70431213	70439030	7817	RoMa_029	loss	RoMa	5 - 10 Kb
chr5	1170104	1172395	2291	RoMa_022	gain	RoMa	< 5 Kb
chr5	10248953	10263135	14182	RoMa_024	gain	RoMa	10 - 100 Kb
chr5	10248953	10251281	2328	RoMa_022	gain	RoMa	< 5 Kb
chr5	14780699	14782967	2268	RoMa_013	loss	RoMa	< 5 Kb
chr5	14780699	14782967	2268	RoMa_014	loss	RoMa	< 5 Kb
chr5	14780699	14782967	2268	RoMa_015	loss	RoMa	< 5 Kb
chr5	14780699	14782967	2268	RoMa_016	loss	RoMa	< 5 Kb
chr5	14780699	14782967	2268	RoMa_020	loss	RoMa	< 5 Kb
chr5	14780699	14782967	2268	RoMa_030	loss	RoMa	< 5 Kb
chr5	15841098	15842835	1737	RoMa_003	loss	RoMa	< 5 Kb
chr5	15841098	15842835	1737	RoMa_008	loss	RoMa	< 5 Kb
chr5	15841098	15842835	1737	RoMa_012	loss	RoMa	< 5 Kb
chr5	15841098	15842835	1737	RoMa_020	loss	RoMa	< 5 Kb
chr5	15841098	15842835	1737	RoMa_024	loss	RoMa	< 5 Kb
chr5	15841098	15842835	1737	RoMa_028	loss	RoMa	< 5 Kb
chr5	28315945	28320603	4658	RoMa_002	loss	RoMa	< 5 Kb
chr5	28315945	28320603	4658	RoMa_022	loss	RoMa	< 5 Kb
chr5	28475646	28479522	3876	RoMa_022	loss	RoMa	< 5 Kb
chr5	54522000	54531310	9310	RoMa_001	loss	RoMa	5 - 10 Kb
chr5	54764616	54769000	4384	RoMa_011	loss	RoMa	< 5 Kb
chr5	55851333	55853718	2385	RoMa_009	loss	RoMa	< 5 Kb
chr5	56093382	56101756	8374	RoMa_021	loss	RoMa	5 - 10 Kb
chr5	56948051	56960200	12149	RoMa_008	gain	RoMa	10 - 100 Kb
chr5	56948051	56960200	12149	RoMa_011	gain	RoMa	10 - 100 Kb
chr6	399477	408197	8720	RoMa_016	gain	RoMa	5 - 10 Kb
chr6	400803	408197	7394	RoMa_012	gain	RoMa	5 - 10 Kb
chr6	10595554	10601958	6404	RoMa_023	gain	RoMa	5 - 10 Kb
chr6	17806313	17812873	6560	RoMa_030	gain	RoMa	5 - 10 Kb
chr6	32469371	32473279	3908	RoMa_018	gain	RoMa	< 5 Kb
chr6	32469371	32473279	3908	RoMa_020	gain	RoMa	< 5 Kb
chr6	37367813	37389792	21979	RoMa_009	gain	RoMa	10 - 100 Kb
chr6	47681697	47690279	8582	RoMa_024	gain	RoMa	5 - 10 Kb
chr7	6839164	6846388	7224	RoMa_025	loss	RoMa	5 - 10 Kb
chr7	15875471	15879806	4335	RoMa_030	gain	RoMa	< 5 Kb
chr7	23875105	23891167	16062	RoMa_002	gain	RoMa	10 - 100 Kb
chr7	28044621	28052344	7723	RoMa_019	gain	RoMa	5 - 10 Kb
chr7	28957054	28963444	6390	RoMa_012	loss	RoMa	5 - 10 Kb
chr8	6947403	6953303	5900	RoMa_008	loss	RoMa	5 - 10 Kb
chr8	33929910	33936853	6943	RoMa_001	loss	RoMa	5 - 10 Kb
chr8	34460495	34463352	2857	RoMa_024	loss	RoMa	< 5 Kb
chr9	3679981	3713231	33250	RoMa_006	gain	RoMa	10 - 100 Kb
chr9	3679981	3713231	33250	RoMa_016	gain	RoMa	10 - 100 Kb
chr9	3679981	3713231	33250	RoMa_030	gain	RoMa	10 - 100 Kb
chr9	3681731	3713231	31500	RoMa_017	gain	RoMa	10 - 100 Kb
chr9	3681731	3713231	31500	RoMa_018	gain	RoMa	10 - 100 Kb
chr9	3681731	3713231	31500	RoMa_027	gain	RoMa	10 - 100 Kb
chr9	3681731	3713231	31500	RoMa_028	gain	RoMa	10 - 100 Kb
chr9	4684605	4692867	8262	RoMa_016	loss	RoMa	5 - 10 Kb
chr9	6173372	6179303	5931	RoMa_003	loss	RoMa	5 - 10 Kb
chr9	6173372	6179303	5931	RoMa_011	loss	RoMa	5 - 10 Kb
chr9	6173372	6179303	5931	RoMa_016	loss	RoMa	5 - 10 Kb
