# Supplementary material for: Copy Number Variants in Four Italian Turkey Breeds
Source: Animals (Basel). 2021 Feb 3;11(2):391. doi: 10.3390/ani11020391 (PMC7913726; doi:10.3390/ani11020391)
Supplement: Supplementary file 1 [file animals-11-00391-s001.zip › Supplementary_Tables_Figures/Table_S2_new.xlsx]

## Sheet: CNVR_BrCI
Chr	start	end	sample_ID	state	n. sample for CNVR
chr1	1227	7495	BrCl_018	gain	1
chr1	19145898	19151078	BrCl_018	gain	1
chr1	24605325	24610817	BrCl_016	gain	1
chr1	25178655	25181218	BrCI_027	gain	1
chr1	29588210	29606990	BrCl_018	loss	1
chr1	30815010	30828781	BrCI_029	loss	1
chr1	32918995	32920975	BrCI_027	loss	1
chr1	43775771	43783795	BrCI_010	loss	1
chr1	49838171	49854851	BrCI_027,BrCI_029,BrCI_028,BrCl_016	gain,gain,gain,gain	4
chr1	51744286	51747202	BrCI_015,BrCI_028,BrCI_032,BrCl_019,BrCl_030	loss,loss,loss,loss,loss	5
chr1	59885651	59887796	BrCI_023	gain	1
chr1	73082492	73121689	BrCl_019	gain	1
chr1	76320966	76374993	BrCl_018	gain	1
chr1	83099811	83105642	BrCI_028,BrCl_012	loss,loss	2
chr1	84949311	84953842	BrCI_009	gain	1
chr1	98886764	98906438	BrCI_009,BrCI_011,BrCI_014,BrCI_021,BrCI_022,BrCI_026,BrCI_028,BrCl_013,BrCl_019	loss,loss,loss,loss,loss,loss,loss,loss,loss	9
chr1	119712721	119718037	BrCI_010	gain	1
chr1	166720626	166740926	BrCI_026	gain	1
chr1	187772817	187833978	BrCI_029,BrCl_017	gain,gain	2
chr10	5755143	5761041	BrCl_017,BrCl_030	loss,loss	2
chr11	1020947	1022922	BrCI_023,BrCl_017	gain,gain	2
chr11	8285898	8288229	BrCI_009,BrCI_021	loss,loss	2
chr11	14121803	14145424	BrCI_020,BrCI_023	gain,gain	2
chr11	14240588	14245608	BrCl_030	gain	1
chr11	18825356	19010844	BrCl_013,BrCl_018,BrCI_010,BrCI_011,BrCl_018	gain,gain,gain,gain,gain	5
chr12	12535478	12537949	BrCI_024,BrCl_012	loss,loss	2
chr13	2605077	2605896	BrCI_010,BrCI_015	loss,loss	2
chr13	16560741	16562734	BrCI_026	gain	1
chr14	8131587	8142241	BrCI_010	loss	1
chr14	11462876	11466698	BrCI_010,BrCI_014	loss,loss	2
chr14	15429951	15443503	BrCI_009	gain	1
chr15	280647	287102	BrCl_013	gain	1
chr16	4207196	4209316	BrCl_012	loss	1
chr19	4687947	4692299	BrCI_025	loss	1
chr19	6652546	6658864	BrCl_030	gain	1
chr2	30462604	30469244	BrCl_030	loss	1
chr2	42604981	42606860	BrCI_015,BrCI_020,BrCI_021,BrCI_027,BrCI_028,BrCI_029,BrCI_031,BrCI_032,BrCl_012,BrCl_017,BrCl_018,BrCl_019	loss,loss,loss,loss,loss,loss,loss,loss,loss,loss,loss,loss	12
chr2	47933799	47937842	BrCI_014,BrCI_015,BrCI_021,BrCI_022,BrCI_027,BrCI_028,BrCI_031,BrCI_032,BrCl_012,BrCl_017,BrCl_019	loss,loss,loss,loss,loss,loss,loss,loss,loss,loss,loss	11
chr2	57905909	57911464	BrCI_010,BrCI_011	loss,loss	2
chr2	73339083	73383149	BrCI_009,BrCI_010,BrCI_023,BrCI_024,BrCI_026	gain,gain,gain,gain,gain	5
chr2	80061270	80070006	BrCl_018	gain	1
chr2	80627540	80641027	BrCI_011,BrCI_022,BrCI_024	loss,loss,loss	3
chr2	101084671	101087053	BrCI_009,BrCI_011,BrCI_014,BrCI_021,BrCI_022,BrCI_023,BrCI_024,BrCI_025,BrCI_027,BrCI_028,BrCI_029,BrCI_031,BrCl_012,BrCl_013,BrCl_019,BrCl_030	loss,loss,loss,loss,loss,loss,loss,loss,loss,loss,loss,loss,loss,loss,loss,loss	16
chr2	105977592	105987500	BrCI_009	gain	1
chr2	106243067	106249355	BrCl_019	loss	1
chr20	9745896	9747592	BrCI_025	gain	1
chr23	2138995	2153790	BrCI_015	gain	1
chr23	2390009	2392563	BrCI_011	loss	1
chr24	1447825	1449767	BrCI_026	loss	1
chr26	6393737	6398363	BrCI_014	loss	1
chr28	2025784	2027311	BrCI_020,BrCI_021,BrCI_027,BrCI_031,BrCI_032,BrCl_017,BrCl_018,BrCl_019,BrCl_030	loss,loss,loss,loss,loss,loss,loss,loss,loss	9
chr29	2134586	2137205	BrCI_027	gain	1
chr3	20396386	20399251	BrCI_015,BrCI_020,BrCI_023,BrCI_025,BrCI_026,BrCI_029,BrCI_032,BrCl_012,BrCl_013,BrCl_016,BrCl_018,BrCl_019,BrCl_030	loss,loss,loss,loss,loss,loss,loss,loss,loss,loss,loss,loss,loss	13
chr3	22756699	22773867	BrCI_024,BrCI_028	loss,loss	2
chr3	40889494	40893685	BrCI_024	loss	1
chr3	47999654	48001807	BrCl_016	gain	1
chr3	67343836	67361144	BrCI_015	gain	1
chr3	74476938	74478927	BrCI_011,BrCI_014,BrCI_022,BrCI_024,BrCl_016	loss,loss,loss,loss,loss	5
chr3	85228354	85232814	BrCl_030	gain	1
chr3	89188121	89191687	BrCI_024,BrCI_027	loss,loss	2
chr3	90507439	90517920	BrCI_009	gain	1
chr3	92922000	92929705	BrCI_032,BrCl_018	gain,gain	2
chr30	1318847	1321294	BrCI_011,BrCl_012	gain,gain	2
chr4	135422	144484	BrCl_018,BrCl_018	gain,gain	2
chr4	2848089	2865302	BrCl_018,BrCl_018	loss,loss	2
chr4	9144544	9150905	BrCI_020,BrCI_027	loss,loss	2
chr4	22222384	22244732	BrCl_018	gain	1
chr4	22259950	22291325	BrCl_018,BrCl_017	gain,gain	2
chr4	41526040	41530459	BrCI_014	loss	1
chr4	45060774	45069291	BrCI_015	gain	1
chr4	45085605	45095492	BrCl_012	gain	1
chr4	47245194	47249368	BrCI_028	loss	1
chr4	63830569	63836380	BrCl_019,BrCI_031,BrCI_032,BrCl_016,BrCl_017	loss,loss,loss,loss,loss	5
chr4	63850913	63854111	BrCI_031,BrCI_032,BrCl_016,BrCl_017,BrCl_018,BrCl_019	loss,loss,loss,loss,loss,loss	6
chr4	66759896	66761900	BrCI_028	loss	1
chr4	67233401	67239819	BrCI_009,BrCI_020,BrCI_010,BrCI_014,BrCI_022,BrCI_023,BrCI_025,BrCI_031,BrCl_016	loss,loss,loss,loss,loss,loss,loss,loss,loss	9
chr4	68492031	68497604	BrCI_009,BrCI_020,BrCI_022,BrCI_024,BrCl_012,BrCl_019	loss,loss,loss,loss,loss,loss	6
chr5	14780699	14782967	BrCI_020,BrCI_024,BrCI_028,BrCI_032,BrCl_012,BrCl_017	loss,loss,loss,loss,loss,loss	6
chr5	15841098	15842835	BrCI_021,BrCI_029,BrCl_018	loss,loss,loss	3
chr5	36808101	36834411	BrCI_025	gain	1
chr5	55851333	55853718	BrCI_026	loss	1
chr6	21197305	21200858	BrCI_015	loss	1
chr7	31487013	31499840	BrCI_011	gain	1
chr8	568726	593090	BrCl_012,BrCl_013	loss,loss	2
chr8	16714928	16718768	BrCI_009	loss	1
chr8	32267668	32297198	BrCI_024,BrCI_020	gain,gain	2
chr9	754331	757113	BrCI_031	gain	1
chr9	2523556	2526469	BrCI_009	gain	1
chr9	5892350	5899216	BrCI_009	loss	1

## Sheet: CNVR_ErRo
Chr	start	end	sample_ID	state	n. sample for CNVR
chr1	375242	376469	ErRo_035	gain	1
chr1	7937254	7958089	ErRo_020	gain	1
chr1	29116264	29129520	ErRo_034,ErRo_019	gain,gain	2
chr1	53031152	53033638	ErRo_033	gain	1
chr1	72355160	72370218	ErRo_031	loss	1
chr1	98886764	98906438	ErRo_017,ErRo_021,ErRo_031	loss,loss,loss	3
chr1	120229607	120232647	ErRo_020,ErRo_037	loss,loss	2
chr1	121342265	121345623	ErRo_028	gain	1
chr1	183467366	183473834	ErRo_022,ErRo_025,ErRo_035,ErRo_037,ErRo_039	loss,loss,loss,loss,loss	5
chr10	28322400	28325898	ErRo_026	loss	1
chr11	4916456	4936358	ErRo_037	gain	1
chr11	18820107	19015763	ErRo_022,ErRo_016,ErRo_024	gain,gain,gain	3
chr11	19666739	19669343	ErRo_020	gain	1
chr15	6122684	6126141	ErRo_032	loss	1
chr15	9820958	9909835	ErRo_027	gain	1
chr19	6988431	6995689	ErRo_020	gain	1
chr2	72218939	72221417	ErRo_038	gain	1
chr2	77590544	77605321	ErRo_025	loss	1
chr2	101084671	101087053	ErRo_016,ErRo_024,ErRo_029,ErRo_034,ErRo_035,ErRo_037,ErRo_038	loss,loss,loss,loss,loss,loss,loss	7
chr26	5648471	5656915	ErRo_020,ErRo_020	gain,gain	2
chr27	1159409	1163614	ErRo_028	loss	1
chr27	1186802	1189436	ErRo_020	gain	1
chr28	1098218	1118731	ErRo_020	gain	1
chr28	2025784	2027311	ErRo_019,ErRo_029,ErRO_030,ErRo_032,ErRo_033	loss,loss,loss,loss,loss	5
chr3	60348951	60351821	ErRo_024	loss	1
chr3	67356003	67400594	ErRo_018,ErRo_018,ErRo_022	gain,gain,gain	3
chr3	75367101	75369101	ErRo_036	loss	1
chr3	93003724	93013039	ErRo_020	gain	1
chr4	38548698	38566777	ErRo_019,ErRo_037,ErRo_038,ErRo_028	gain,gain,gain,gain	4
chr4	42125325	42127422	ErRo_023	gain	1
chr4	50748278	50754904	ErRo_027	gain	1
chr4	55549300	55568493	ErRo_024	gain	1
chr4	63831692	63837531	ErRo_016,ErRo_017,ErRo_018,ErRo_018,ErRo_020,ErRo_021,ErRo_022,ErRo_023,ErRo_024,ErRo_025,ErRo_026,ErRo_027,ErRo_028,ErRo_029,ErRO_030,ErRo_031,ErRo_032,ErRo_033,ErRo_034,ErRo_035,ErRo_036,ErRo_037,ErRo_038,ErRo_039	loss,loss,loss,loss,loss,loss,loss,loss,loss,loss,loss,loss,loss,loss,loss,loss,loss,loss,loss,loss,loss,loss,loss,loss	24
chr4	63850913	63854111	ErRo_016,ErRo_017,ErRo_018,ErRo_018,ErRo_020,ErRo_021,ErRo_022,ErRo_023,ErRo_024,ErRo_025,ErRo_026,ErRo_027,ErRo_028,ErRo_029,ErRO_030,ErRo_031,ErRo_032,ErRo_033,ErRo_034,ErRo_035,ErRo_036,ErRo_037,ErRo_038,ErRo_039	loss,loss,loss,loss,loss,loss,loss,loss,loss,loss,loss,loss,loss,loss,loss,loss,loss,loss,loss,loss,loss,loss,loss,loss	24
chr4	66759896	66761900	ErRo_019,ErRo_028,ErRo_029,ErRo_029,ErRO_030,ErRo_031,ErRo_037,ErRo_038	loss,loss,loss,loss,loss,loss,loss,loss	8
chr4	67235419	67238531	ErRo_035	loss	1
chr4	68489653	68512066	ErRo_025,ErRo_029,ErRo_035,ErRo_039,ErRo_016,ErRo_017,ErRo_022,ErRo_023,ErRo_027,ErRo_033,ErRo_034,ErRo_037,ErRo_032	gain,gain,gain,gain,gain,gain,gain,gain,gain,gain,gain,gain,gain	13
chr5	2656286	2660142	ErRo_028	loss	1
chr5	14373860	14376729	ErRo_016,ErRo_017,ErRo_018,ErRo_018,ErRo_019,ErRo_021,ErRo_022,ErRo_027,ErRo_029,ErRO_030,ErRo_031,ErRo_032,ErRo_033,ErRo_034,ErRo_035,ErRo_036	loss,loss,loss,loss,loss,loss,loss,loss,loss,loss,loss,loss,loss,loss,loss,loss	16
chr5	43568988	43571397	ErRo_026,ErRo_032	gain,gain	2
chr5	44780489	44785351	ErRo_016,ErRo_017,ErRo_019,ErRo_020,ErRo_021,ErRo_023,ErRo_027,ErRo_028,ErRo_039	loss,loss,loss,loss,loss,loss,loss,loss,loss	9
chr5	55777852	55782150	ErRo_037	gain	1
chr5	55852506	55854857	ErRo_021	loss	1
chr6	3295081	3300744	ErRo_032,ErRo_018,ErRo_018,ErRo_019,ErRo_020,ErRo_024,ErRo_025,ErRo_034,ErRo_039	loss,loss,loss,loss,loss,loss,loss,loss,loss	9
chr6	22159404	22178623	ErRo_022,ErRo_025,ErRo_026,ErRo_034	loss,loss,loss,loss	4
chr7	3224887	3229910	ErRo_034	loss	1
chr7	9157977	9162598	ErRo_027	gain	1
chr8	4740990	4753418	ErRo_021	loss	1
chr8	9931565	9934834	ErRo_032	gain	1
chr8	28461259	28465339	ErRo_023,ErRo_024	loss,loss	2

## Sheet: CNVR_PrPc
Chr	start	end	sample_ID	state	n. sample for CNVR
chr1	1227	9842	PrPc_25b,PrPp_024	gain,gain	2
chr1	269365	276601	PrPc_010,PrPc_017,PrPc_022,PrPc_20b	loss,loss,loss,loss	4
chr1	286511	303191	PrPc_010,PrPc_017,PrPc_022	loss,loss,loss	3
chr1	8481978	8573673	PrPc_015	gain	1
chr1	16367303	16379632	PrPc_013	gain	1
chr1	18933411	18937479	PrPc_010,PrPp_018	loss,loss	2
chr1	21167698	21170778	PrPc_25b	loss	1
chr1	22868162	22874066	PrPc_013	loss	1
chr1	28846467	28856449	PrPc_013	gain	1
chr1	32728376	32730697	PrPc_014	gain	1
chr1	36581534	36588719	PrPc_011	gain	1
chr1	39054755	39059056	PrPc_013	loss	1
chr1	40010097	40015551	PrPc_002	gain	1
chr1	46402671	46430314	PrPp_021,PrPc_25b,PrPc_007,PrPc_022,PrPp_016	gain,gain,gain,gain,gain	5
chr1	49848440	49854851	PrPc_014	gain	1
chr1	57006180	57008225	PrPc_25b	gain	1
chr1	72264585	72282526	PrPc_002	gain	1
chr1	74717040	74729523	PrPc_022	gain	1
chr1	76356901	76388935	PrPc_011,PrPc_006,PrPc_007,PrPc_009,PrPc_001,PrPc_010,PrPc_014,PrPp_021	gain,gain,gain,gain,gain,gain,gain,gain	8
chr1	79764645	79767793	PrPc_019	gain	1
chr1	80591078	80593750	PrPc_012	gain	1
chr1	83099811	83105642	PrPc_014	loss	1
chr1	83537458	83541580	PrPp_027	gain	1
chr1	84016058	84026005	PrPc_015	gain	1
chr1	94292923	94296145	PrPc_013	gain	1
chr1	95033863	95038101	PrPc_002	loss	1
chr1	95101127	95105550	PrPc_009	gain	1
chr1	97253546	97298796	PrPc_015	gain	1
chr1	98215016	98218379	PrPc_015	gain	1
chr1	98886764	98931838	PrPc_012,PrPc_015,PrPc_022,PrPc_023,PrPp_021	loss,loss,loss,loss,loss	5
chr1	99917290	99927304	PrPc_006	loss	1
chr1	111596752	111598983	PrPc_013	gain	1
chr1	120242394	120281603	PrPc_002	gain	1
chr1	128207335	128212672	PrPp_027	gain	1
chr1	128577588	128583148	PrPp_018	gain	1
chr1	132380668	132384502	PrPc_006	gain	1
chr1	139478721	139493699	PrPc_001,PrPc_011	gain,gain	2
chr1	145055403	145073341	PrPc_015	gain	1
chr1	147584490	147592916	PrPc_002	gain	1
chr1	153253774	153264478	PrPp_026	gain	1
chr1	156525383	156528346	PrPc_012	loss	1
chr1	156856412	156886543	PrPc_015,PrPc_002	gain,gain	2
chr1	157692381	157706608	PrPc_009	gain	1
chr1	159200837	159300246	PrPc_006	gain	1
chr1	159587028	159604693	PrPc_013	gain	1
chr1	160662984	160670017	PrPc_009,PrPc_014,PrPc_017,PrPc_20b,PrPp_016,PrPp_018	loss,loss,loss,loss,loss,loss	6
chr1	161378690	161382334	PrPc_20b	loss	1
chr1	170378665	170383442	PrPc_013	loss	1
chr1	175794189	175808059	PrPc_002,PrPc_012,PrPc_017,PrPc_019,PrPc_022,PrPp_016,PrPp_021	loss,loss,loss,loss,loss,loss,loss	7
chr1	175858843	176089042	PrPc_002,PrPc_005,PrPc_006,PrPc_009,PrPc_012,PrPc_017,PrPc_019,PrPc_022,PrPp_016,PrPp_021,PrPp_024,PrPc_023,PrPc_25b	loss,loss,loss,loss,loss,loss,loss,loss,loss,loss,loss,loss,loss	13
chr1	188568931	188576242	PrPc_002	gain	1
chr1	190189983	190192614	PrPc_013	loss	1
chr10	9465463	9470282	PrPc_014	gain	1
chr10	14231938	14236981	PrPc_013	loss	1
chr10	17199257	17213518	PrPc_005	gain	1
chr10	17437397	17459982	PrPc_013	gain	1
chr11	1020947	1029705	PrPp_021	gain	1
chr11	4037492	4068868	PrPc_013	gain	1
chr11	12472854	12478555	PrPc_010	gain	1
chr11	12694075	12698498	PrPc_014,PrPc_015	gain,gain	2
chr11	18811230	18880302	PrPc_003,PrPc_006	loss,loss	2
chr11	19004692	19010844	PrPc_25b,PrPp_024	gain,gain	2
chr11	19963985	19970939	PrPc_20b	gain	1
chr11	23017514	23022645	PrPc_013	gain	1
chr12	6087599	6092496	PrPc_005	loss	1
chr12	7342434	7351380	PrPc_006	loss	1
chr12	11158891	11162490	PrPc_014	gain	1
chr12	12690857	12692387	PrPc_013	gain	1
chr13	668709	676196	PrPc_013	gain	1
chr13	6452177	6453708	PrPc_015	gain	1
chr13	9078631	9084261	PrPc_012	gain	1
chr14	5963551	5964879	PrPc_013	gain	1
chr14	7387828	7390365	PrPc_009	gain	1
chr14	13875336	13877920	PrPp_027	gain	1
chr15	1478085	1486467	PrPc_001	gain	1
chr15	5339725	5341587	PrPc_002	loss	1
chr15	5470553	5472792	PrPc_013	loss	1
chr15	5788561	5789839	PrPc_017	gain	1
chr16	5957828	5967662	PrPc_002	gain	1
chr16	7730680	7732932	PrPc_015	loss	1
chr16	11374712	11383300	PrPc_011	gain	1
chr16	13461707	13471330	PrPc_001	loss	1
chr17	6593082	6606196	PrPc_013	gain	1
chr17	7235293	7238181	PrPc_006	loss	1
chr17	10759460	10766722	PrPc_009	loss	1
chr17	12925732	12927524	PrPc_015	gain	1
chr19	3581204	3589695	PrPc_002,PrPc_005	loss,loss	2
chr19	6391907	6394454	PrPp_027	gain	1
chr19	9771031	9773074	PrPc_013	gain	1
chr2	10230723	10236306	PrPc_010,PrPp_027	loss,loss	2
chr2	14079733	14082532	PrPc_001,PrPp_024	loss,loss	2
chr2	19439769	19446420	PrPc_012	gain	1
chr2	25011302	25014822	PrPc_010,PrPc_20b,PrPp_027	loss,loss,loss	3
chr2	25431695	25436426	PrPc_002	gain	1
chr2	27036818	27049044	PrPc_013	gain	1
chr2	36612498	36615129	PrPc_013	gain	1
chr2	53309671	53312545	PrPc_20b	gain	1
chr2	59736270	59739201	PrPc_006	loss	1
chr2	60567975	60571578	PrPc_002	loss	1
chr2	61646755	61651416	PrPc_014,PrPc_015	loss,loss	2
chr2	62217165	62221399	PrPc_013	gain	1
chr2	67091507	67094665	PrPc_013	gain	1
chr2	68717999	68720692	PrPc_009	gain	1
chr2	71706905	71715948	PrPc_009,PrPc_010	gain,gain	2
chr2	71945138	71949351	PrPc_002	gain	1
chr2	73055818	73066695	PrPc_20b	gain	1
chr2	75993360	75995425	PrPc_012	gain	1
chr2	76808246	76809895	PrPc_013	gain	1
chr2	78336349	78340708	PrPc_023	gain	1
chr2	83913009	83918385	PrPc_014	loss	1
chr2	84139210	84154706	PrPc_002	gain	1
chr2	84853362	84859709	PrPc_001	gain	1
chr2	85623748	85628030	PrPc_002	gain	1
chr2	90787181	90799319	PrPc_013	gain	1
chr2	92512456	92514881	PrPc_019	gain	1
chr2	93065985	93068436	PrPc_023	loss	1
chr2	93805093	93808133	PrPc_013	gain	1
chr2	94351977	94354164	PrPc_022	gain	1
chr2	97197424	97200862	PrPc_013	gain	1
chr2	97814715	97823569	PrPc_012	loss	1
chr2	98919848	98922476	PrPc_006	loss	1
chr2	100122995	100135195	PrPc_015	loss	1
chr20	1315163	1322493	PrPc_017	gain	1
chr20	1903747	1908415	PrPc_012	gain	1
chr21	4564447	4569014	PrPc_019	loss	1
chr21	6123614	6137282	PrPc_002	gain	1
chr21	6893684	6895901	PrPc_013	gain	1
chr22	3483216	3486718	PrPc_012	gain	1
chr22	9386731	9389193	PrPc_013	loss	1
chr22	11797595	11799673	PrPp_021	gain	1
chr26	7063	25376	PrPc_014	gain	1
chr26	920979	928338	PrPc_009	gain	1
chr29	2134586	2143462	PrPp_016,PrPc_014	gain,loss	2
chr3	1662364	1719746	PrPc_013	gain	1
chr3	2371125	2378150	PrPc_002,PrPc_011,PrPc_010	gain,gain,gain	3
chr3	3028014	3032147	PrPc_006	loss	1
chr3	3035829	3063904	PrPc_009	gain	1
chr3	3958284	3961600	PrPc_022	gain	1
chr3	9965367	9971829	PrPc_023,PrPc_003	loss,loss	2
chr3	13851290	13857832	PrPc_003	gain	1
chr3	14600615	14607381	PrPc_006	loss	1
chr3	16332863	16339724	PrPc_005,PrPc_006,PrPc_007,PrPc_017,PrPc_25b,PrPp_016,PrPp_021,PrPp_026	loss,loss,loss,loss,loss,loss,loss,loss	8
chr3	18349338	18351629	PrPc_013	loss	1
chr3	18967449	18968970	PrPc_003	gain	1
chr3	20396386	20399251	PrPc_001,PrPc_002,PrPc_003,PrPc_005,PrPc_006,PrPc_007,PrPc_009,PrPc_010,PrPc_011,PrPc_012,PrPc_013,PrPc_017,PrPc_019,PrPc_022,PrPc_20b,PrPc_25b,PrPp_016,PrPp_018,PrPp_021,PrPp_024,PrPp_026,PrPp_027	loss,loss,loss,loss,loss,loss,loss,loss,loss,loss,loss,loss,loss,loss,loss,loss,loss,loss,loss,loss,loss,loss	22
chr3	21190627	21249435	PrPc_002	gain	1
chr3	33673073	33686153	PrPc_002	gain	1
chr3	40705013	40732436	PrPc_013	gain	1
chr3	44211626	44216761	PrPc_010	gain	1
chr3	46989910	46992761	PrPc_002	gain	1
chr3	49956719	49964753	PrPc_006	gain	1
chr3	51237994	51242298	PrPc_010,PrPc_20b	loss,loss	2
chr3	53397170	53399075	PrPc_012	loss	1
chr3	54498821	54501824	PrPc_013	gain	1
chr3	54810805	54813191	PrPc_015	gain	1
chr3	60890398	60893263	PrPc_003	gain	1
chr3	61556027	61558089	PrPc_007	gain	1
chr3	67350334	67389978	PrPp_018	gain	1
chr3	69796788	69802812	PrPc_20b	loss	1
chr3	71032711	71036305	PrPp_026	loss	1
chr3	75017812	75027729	PrPc_003	gain	1
chr3	84461644	84472607	PrPc_009	gain	1
chr3	90264034	90290184	PrPc_013	gain	1
chr3	92922000	92923426	PrPc_011	gain	1
chr30	3161681	3165835	PrPc_015	gain	1
chr4	126030	157299	PrPc_011,PrPc_019,PrPc_002	gain,gain,gain	3
chr4	1269360	1279105	PrPc_003,PrPp_021	gain,gain	2
chr4	2337435	2382863	PrPc_002	gain	1
chr4	3018226	3071312	PrPc_015	gain	1
chr4	13625352	13641836	PrPc_011,PrPp_024	gain,gain	2
chr4	18159379	18170189	PrPc_25b	loss	1
chr4	18362784	18391209	PrPc_003	gain	1
chr4	25700039	25705682	PrPc_002	gain	1
chr4	26143508	26155558	PrPc_002	gain	1
chr4	26994185	26996246	PrPc_017	gain	1
chr4	41526040	41532783	PrPc_002	loss	1
chr4	42125325	42127422	PrPp_026	gain	1
chr4	43352656	43359981	PrPc_013	gain	1
chr4	48326493	48330590	PrPc_022	loss	1
chr4	55487623	55515953	PrPc_002	gain	1
chr4	59871817	59940698	PrPp_018	gain	1
chr4	60022151	60025055	PrPc_012	gain	1
chr4	63830569	63837531	PrPc_002,PrPp_024	loss,loss	2
chr4	63850913	63854111	PrPc_002,PrPp_024	loss,loss	2
chr4	65672769	65674803	PrPp_018	gain	1
chr4	68492031	68497604	PrPc_002,PrPc_012	loss,loss	2
chr5	650227	660676	PrPc_002	gain	1
chr5	11366976	11371692	PrPp_021	loss	1
chr5	14780699	14782967	PrPc_014,PrPc_015,PrPc_019,PrPc_023,PrPc_20b,PrPc_25b,PrPp_024,PrPp_026	loss,loss,loss,loss,loss,loss,loss,loss	8
chr5	17172785	17183784	PrPc_012,PrPc_011	loss,gain	2
chr5	19364802	19428098	PrPc_013,PrPc_011	gain,gain	2
chr5	23197627	23202954	PrPc_006	gain	1
chr5	40586881	40757732	PrPc_013	gain	1
chr5	43275294	43283692	PrPc_002	loss	1
chr5	48598097	48603094	PrPc_015	gain	1
chr5	50148432	50150687	PrPc_015	loss	1
chr5	55849907	55853718	PrPc_003	loss	1
chr5	56942811	56960200	PrPc_002,PrPc_001,PrPc_009,PrPc_25b,PrPc_011	gain,gain,gain,gain,gain	5
chr5	58628673	58630096	PrPc_012	gain	1
chr6	4790833	4810668	PrPc_013	gain	1
chr6	4925472	4928445	PrPc_011	gain	1
chr6	5799441	5804312	PrPc_015	gain	1
chr6	12975892	12985296	PrPc_003	gain	1
chr6	17440694	17476369	PrPc_013	gain	1
chr6	17731427	17747063	PrPc_013	gain	1
chr6	31903776	31911707	PrPc_017	gain	1
chr6	32469371	32473279	PrPc_022,PrPp_021	gain,gain	2
chr6	32984781	33004590	PrPc_001	gain	1
chr6	40415157	40420083	PrPc_002	gain	1
chr6	40799622	40824746	PrPc_001	gain	1
chr6	47392738	47396847	PrPc_015	loss	1
chr6	47685773	47757118	PrPc_006	gain	1
chr7	10889503	10917191	PrPc_015	gain	1
chr7	28038559	28054359	PrPc_001,PrPc_007	gain,gain	2
chr8	3623637	3626566	PrPc_012	loss	1
chr8	3846585	3850061	PrPc_007,PrPc_009,PrPp_016	loss,loss,loss	3
chr8	6381766	6398606	PrPc_002	gain	1
chr8	8422718	8434837	PrPc_013	loss	1
chr8	22167773	22175652	PrPc_002	gain	1
chr8	28146223	28149924	PrPc_015	gain	1
chr9	3010655	3021234	PrPc_002	loss	1
chr9	6358412	6382856	PrPc_015,PrPc_005,PrPc_003	gain,gain,gain	3
chr9	7257467	7260922	PrPc_015	gain	1
chr9	7780931	7794104	PrPc_014	gain	1
chr9	9109051	9115468	PrPp_027	gain	1

## Sheet: CNVR_RoMa
Chr	start	end	sample_ID	state	n. sample for CNVR
chr1	12095263	12098054	RoMa_007	gain	1
chr1	17984368	18003348	RoMa_028	gain	1
chr1	19666358	19669404	RoMa_011	loss	1
chr1	21167698	21170778	RoMa_008,RoMa_016,RoMa_017,RoMa_018,RoMa_023	gain,loss,loss,loss,loss	5
chr1	23309926	23319564	RoMa_023	gain	1
chr1	27834718	27844382	RoMa_030	gain	1
chr1	28033242	28036025	RoMa_023	gain	1
chr1	29109425	29117858	RoMa_017	gain	1
chr1	35348101	35349555	RoMa_012	gain	1
chr1	35937436	35940467	RoMa_017,RoMa_029	loss,loss	2
chr1	36896380	36901382	RoMa_008	gain	1
chr1	44382119	44386486	RoMa_027	gain	1
chr1	52849761	52852525	RoMa_013,RoMa_016,RoMa_017,RoMa_018,RoMa_019,RoMa_020,RoMa_027,RoMa_029	loss,loss,loss,loss,loss,loss,loss,loss	8
chr1	64373916	64386440	RoMa_001,RoMa_008	gain,gain	2
chr1	72124607	72125998	RoMa_012,RoMa_020	gain,gain	2
chr1	76285196	76320966	RoMa_020	gain	1
chr1	79153583	79174224	RoMa_005	gain	1
chr1	79762285	79767793	RoMa_003,RoMa_002,RoMa_005	gain,gain,gain	3
chr1	83099811	83105642	RoMa_003,RoMa_006,RoMa_017,RoMa_019,RoMa_020	loss,loss,loss,loss,loss	5
chr1	83537458	83542850	RoMa_025	gain	1
chr1	90071169	90076688	RoMa_016	gain	1
chr1	99904908	99927304	RoMa_011,RoMa_009,RoMa_021	loss,loss,loss	3
chr1	119892064	119918951	RoMa_023	gain	1
chr1	142444513	142448338	RoMa_003	gain	1
chr1	145053950	145096244	RoMa_021,RoMa_008,RoMa_022	loss,loss,loss	3
chr1	145125108	145142566	RoMa_021,RoMa_008,RoMa_022	loss,loss,loss	3
chr1	145453291	145455865	RoMa_024	loss	1
chr1	145459862	145680695	RoMa_008,RoMa_021,RoMa_022,RoMa_023,RoMa_008,RoMa_008,RoMa_023,RoMa_025	loss,loss,loss,loss,loss,loss,loss,loss	8
chr1	153962409	153964569	RoMa_024	loss	1
chr1	153987437	153998616	RoMa_024	loss	1
chr1	159230437	159275957	RoMa_024	gain	1
chr1	168132299	168135283	RoMa_030	loss	1
chr1	170593021	170595463	RoMa_028	loss	1
chr1	172910007	172915536	RoMa_016	gain	1
chr1	174610585	174616081	RoMa_015	gain	1
chr1	184628593	184650513	RoMa_016,RoMa_002,RoMa_006,RoMa_010,RoMa_014	gain,gain,gain,gain,gain	5
chr1	188928819	188932121	RoMa_015	gain	1
chr1	189191089	189191777	RoMa_011	gain	1
chr1	190400224	190403450	RoMa_004	gain	1
chr1	190413829	190417037	RoMa_012	gain	1
chr10	8391460	8398078	RoMa_025	gain	1
chr10	18998882	19004071	RoMa_001	loss	1
chr11	1012388	1022922	RoMa_012	gain	1
chr11	4916456	4936358	RoMa_018	gain	1
chr11	15228337	15235550	RoMa_005	gain	1
chr11	18976314	18979785	RoMa_027	gain	1
chr13	1393087	1396074	RoMa_012	loss	1
chr13	17220514	17222227	RoMa_007	loss	1
chr14	6126219	6128702	RoMa_012,RoMa_027	loss,loss	2
chr14	9749193	9752193	RoMa_015	loss	1
chr14	10491929	10493547	RoMa_015	gain	1
chr15	287102	291431	RoMa_028	gain	1
chr15	7517212	7521166	RoMa_025	gain	1
chr16	437944	440086	RoMa_008	gain	1
chr16	4207196	4209316	RoMa_002,RoMa_008,RoMa_013,RoMa_016	loss,loss,loss,loss	4
chr16	11437930	11442900	RoMa_005	loss	1
chr17	5009566	5011111	RoMa_013	loss	1
chr17	6743974	6746799	RoMa_009	gain	1
chr19	1039606	1044655	RoMa_008	gain	1
chr2	9479087	9482328	RoMa_008,RoMa_009,RoMa_022,RoMa_023	loss,loss,loss,loss	4
chr2	14079733	14082532	RoMa_006,RoMa_008,RoMa_016,RoMa_018,RoMa_019,RoMa_020,RoMa_021,RoMa_022,RoMa_029	loss,loss,loss,loss,loss,loss,loss,loss,loss	9
chr2	17628035	17630527	RoMa_006,RoMa_015	gain,gain	2
chr2	18441385	18459935	RoMa_010,RoMa_030	gain,gain	2
chr2	19596010	19608261	RoMa_015	gain	1
chr2	31932450	31943454	RoMa_003	gain	1
chr2	31962338	31976507	RoMa_001	gain	1
chr2	31984060	32016657	RoMa_003,RoMa_006	gain,gain	2
chr2	34358595	34372020	RoMa_011	gain	1
chr2	42604981	42606860	RoMa_003,RoMa_017,RoMa_018,RoMa_019,RoMa_020,RoMa_029	loss,loss,loss,loss,loss,loss	6
chr2	46971107	46973339	RoMa_008	gain	1
chr2	57905909	57909948	RoMa_014	gain	1
chr2	60569296	60571578	RoMa_029	loss	1
chr2	71706905	71714082	RoMa_006	gain	1
chr2	72167387	72173022	RoMa_028,RoMa_029,RoMa_018,RoMa_019	loss,loss,loss,loss	4
chr2	73339083	73383149	RoMa_005	gain	1
chr2	78596869	78598575	RoMa_021	gain	1
chr2	83913009	83918385	RoMa_021	loss	1
chr2	88512512	88516498	RoMa_021	gain	1
chr2	93272513	93277636	RoMa_005	loss	1
chr2	102861172	102865161	RoMa_014	gain	1
chr2	106247068	106249355	RoMa_021,RoMa_024	loss,loss	2
chr2	107446119	107453005	RoMa_014	gain	1
chr20	5181188	5184874	RoMa_030	gain	1
chr20	7752873	7756733	RoMa_005	gain	1
chr21	4564447	4569014	RoMa_008,RoMa_015,RoMa_006,RoMa_007,RoMa_012,RoMa_017,RoMa_018,RoMa_019,RoMa_020,RoMa_027,RoMa_028,RoMa_029	loss,loss,loss,loss,loss,loss,loss,loss,loss,loss,loss,loss	12
chr21	5878926	5903943	RoMa_001,RoMa_003,RoMa_004,RoMa_006,RoMa_007,RoMa_009,RoMa_010,RoMa_013,RoMa_016,RoMa_017,RoMa_019,RoMa_020,RoMa_027,RoMa_028,RoMa_029,RoMa_030,RoMa_012,RoMa_018,RoMa_009	loss,loss,loss,loss,loss,loss,loss,loss,loss,loss,loss,loss,loss,loss,loss,loss,loss,loss,loss	19
chr21	6534927	6539615	RoMa_004,RoMa_020	loss,loss	2
chr22	6251905	6254738	RoMa_009	loss	1
chr23	3294990	3296798	RoMa_021	gain	1
chr24	1447825	1449767	RoMa_019	loss	1
chr24	2356376	2542012	RoMa_013	gain	1
chr26	4178384	4181222	RoMa_013	gain	1
chr28	1787419	1792862	RoMa_009	gain	1
chr3	2662640	2668000	RoMa_029	loss	1
chr3	2945515	2947714	RoMa_027	gain	1
chr3	14572167	14574849	RoMa_024	gain	1
chr3	17875756	17878541	RoMa_021	gain	1
chr3	20396386	20399251	RoMa_010,RoMa_016,RoMa_030	loss,loss,loss	3
chr3	22769412	22773867	RoMa_003	gain	1
chr3	37360746	37811960	RoMa_009,RoMa_012,RoMa_013,RoMa_015,RoMa_008,RoMa_028,RoMa_012,RoMa_013,RoMa_027,RoMa_028,RoMa_008,RoMa_015,RoMa_015,RoMa_008,RoMa_009	gain,gain,gain,gain,gain,gain,gain,gain,gain,gain,gain,gain,gain,gain,gain	15
chr3	38017705	38045280	RoMa_008,RoMa_009,RoMa_012,RoMa_015,RoMa_027	gain,gain,gain,gain,gain	5
chr3	49704952	49707937	RoMa_019,RoMa_020	loss,loss	2
chr3	51237994	51242298	RoMa_021,RoMa_024	loss,loss	2
chr3	67356003	67364148	RoMa_001	gain	1
chr3	79484718	79494005	RoMa_013	gain	1
chr3	81292209	81295167	RoMa_020,RoMa_020	gain,gain	2
chr3	83574379	83579307	RoMa_001	gain	1
chr3	85228354	85232814	RoMa_003	loss	1
chr3	91737629	91739855	RoMa_018	loss	1
chr3	92922000	92926995	RoMa_007,RoMa_009,RoMa_021,RoMa_022	gain,gain,gain,gain	4
chr30	2063845	2065757	RoMa_012,RoMa_014	loss,loss	2
chr4	126030	136949	RoMa_005	gain	1
chr4	1269360	1279105	RoMa_024	gain	1
chr4	1581791	1623123	RoMa_001,RoMa_013,RoMa_006,RoMa_012,RoMa_018,RoMa_007	gain,gain,gain,gain,gain,gain	6
chr4	4074195	4075998	RoMa_013	loss	1
chr4	8950261	8952256	RoMa_017,RoMa_019,RoMa_020	loss,loss,loss	3
chr4	28461035	28462610	RoMa_018,RoMa_020,RoMa_029	gain,gain,gain	3
chr4	34206248	34207604	RoMa_008	gain	1
chr4	36135562	36139587	RoMa_027	gain	1
chr4	39016486	39017815	RoMa_021	gain	1
chr4	39362242	39371079	RoMa_004	loss	1
chr4	48860377	48870145	RoMa_015	gain	1
chr4	63830569	63837531	RoMa_018,RoMa_001,RoMa_003,RoMa_004,RoMa_007,RoMa_008,RoMa_010,RoMa_011,RoMa_016,RoMa_021,RoMa_023,RoMa_024,RoMa_025	loss,loss,loss,loss,loss,loss,loss,loss,loss,loss,loss,loss,loss	13
chr4	63850913	63854111	RoMa_001,RoMa_003,RoMa_004,RoMa_007,RoMa_016,RoMa_021,RoMa_022,RoMa_023,RoMa_024	loss,loss,loss,loss,loss,loss,loss,loss,loss	9
chr4	66142464	66148011	RoMa_015	gain	1
chr4	68473939	68512066	RoMa_002,RoMa_015,RoMa_019,RoMa_020,RoMa_029,RoMa_003	gain,loss,loss,loss,loss,gain	6
chr4	70431213	70439030	RoMa_018,RoMa_019,RoMa_020,RoMa_029	loss,loss,loss,loss	4
chr5	1170104	1172395	RoMa_022	gain	1
chr5	10248953	10263135	RoMa_022,RoMa_024	gain,gain	2
chr5	14780699	14782967	RoMa_013,RoMa_014,RoMa_015,RoMa_016,RoMa_020,RoMa_030	loss,loss,loss,loss,loss,loss	6
chr5	15841098	15842835	RoMa_003,RoMa_008,RoMa_012,RoMa_020,RoMa_024,RoMa_028	loss,loss,loss,loss,loss,loss	6
chr5	28315945	28320603	RoMa_002,RoMa_022	loss,loss	2
chr5	28475646	28479522	RoMa_022	loss	1
chr5	54522000	54531310	RoMa_001	loss	1
chr5	54764616	54769000	RoMa_011	loss	1
chr5	55851333	55853718	RoMa_009	loss	1
chr5	56093382	56101756	RoMa_021	loss	1
chr5	56948051	56960200	RoMa_008,RoMa_011	gain,gain	2
chr6	399477	408197	RoMa_016,RoMa_012	gain,gain	2
chr6	10595554	10601958	RoMa_023	gain	1
chr6	17806313	17812873	RoMa_030	gain	1
chr6	32469371	32473279	RoMa_018,RoMa_020	gain,gain	2
chr6	37367813	37389792	RoMa_009	gain	1
chr6	47681697	47690279	RoMa_024	gain	1
chr7	6839164	6846388	RoMa_025	loss	1
chr7	15875471	15879806	RoMa_030	gain	1
chr7	23875105	23891167	RoMa_002	gain	1
chr7	28044621	28052344	RoMa_019	gain	1
chr7	28957054	28963444	RoMa_012	loss	1
chr8	6947403	6953303	RoMa_008	loss	1
chr8	33929910	33936853	RoMa_001	loss	1
chr8	34460495	34463352	RoMa_024	loss	1
chr9	3679981	3713231	RoMa_006,RoMa_016,RoMa_030,RoMa_017,RoMa_018,RoMa_027,RoMa_028	gain,gain,gain,gain,gain,gain,gain	7
chr9	4684605	4692867	RoMa_016	loss	1
chr9	6173372	6179303	RoMa_003,RoMa_011,RoMa_016	loss,loss,loss	3

## Sheet: breed_CNVR
CNVR_ID	Chr	start	end	length	State	BrCI	ErRo	PrPc	RoMa	tot. Samples	gene
CNVR_001	chr1	1227	9842	8615	gain			2		2
CNVR_002	chr1	269365	276601	7236	loss			4		4
CNVR_003	chr1	286511	303191	16680	loss			3		3
CNVR_004	chr1	18933411	18937479	4068	loss			2		2
CNVR_005	chr1	21167698	21170778	3080	complex				5	5
CNVR_006	chr1	29116264	29129520	13256	gain		2			2
CNVR_007	chr1	35937436	35940467	3031	loss				2	2	TBC1D15
CNVR_008	chr1	46402671	46430314	27643	gain			5		5
CNVR_009	chr1	49838171	49854851	16680	gain	4				4
CNVR_010	chr1	51744286	51747202	2916	loss	5				5
CNVR_011	chr1	52849761	52852525	2764	loss				8	8
CNVR_012	chr1	64373916	64386440	12524	gain				2	2
CNVR_013	chr1	72124607	72125998	1391	gain				2	2
CNVR_014	chr1	76356901	76388935	32034	gain			8		8
CNVR_015	chr1	79762285	79767793	5508	gain				3	3	LSAMP
CNVR_018	chr1	99904908	99927304	22396	loss				3	3
CNVR_019	chr1	120229607	120232647	3040	loss		2			2
CNVR_020	chr1	139478721	139493699	14978	gain			2		2
CNVR_021	chr1	145053950	145096244	42294	loss				3	3
CNVR_022	chr1	145125108	145142566	17458	loss				3	3
CNVR_023	chr1	145459862	145680695	220833	loss				8	8
CNVR_024	chr1	156856412	156886543	30131	gain			2		2
CNVR_025	chr1	160662984	160670017	7033	loss			6		6	ATP7B
CNVR_026	chr1	175794189	175808059	13870	loss			7		7
CNVR_027	chr1	175858843	176089042	230199	loss			13		13	VMO1, GUCY1A2
CNVR_028	chr1	183467366	183473834	6468	loss		5			5
CNVR_029	chr1	184628593	184650513	21920	gain				5	5
CNVR_030	chr1	187772817	187833978	61161	gain	2				2
CNVR_031	chr10	5755143	5761041	5898	loss	2				2
CNVR_032	chr11	1020947	1022922	1975	gain	2				2	HNRNPL
CNVR_033	chr11	8285898	8288229	2331	loss	2				2	RBP2
CNVR_034	chr11	12694075	12698498	4423	gain			2		2	FGF12
CNVR_035	chr11	14121803	14145424	23621	gain	2				2
CNVR_037	chr12	12535478	12537949	2471	loss	2				2	NTRK3
CNVR_038	chr13	2605077	2605896	819	loss	2				2
CNVR_039	chr14	6126219	6128702	2483	loss				2	2	WNK2
CNVR_040	chr14	11462876	11466698	3822	loss	2				2	PXK
CNVR_041	chr16	4207196	4209316	2120	loss				4	4
CNVR_042	chr19	3581204	3589695	8491	loss			2		2
CNVR_043	chr2	9479087	9482328	3241	loss				4	4
CNVR_044	chr2	10230723	10236306	5583	loss			2		2	SYNDIG1
CNVR_046	chr2	17628035	17630527	2492	gain				2	2	PFN3
CNVR_047	chr2	18441385	18459935	18550	gain				2	2	RRP15
CNVR_048	chr2	25011302	25014822	3520	loss			3		3
CNVR_049	chr2	31984060	32016657	32597	gain				2	2
CNVR_051	chr2	47933799	47937842	4043	loss	11				11	ESR1
CNVR_052	chr2	57905909	57911464	5555	loss	2				2
CNVR_053	chr2	61646755	61651416	4661	loss			2		2
CNVR_054	chr2	71706905	71715948	9043	gain			2		2
CNVR_055	chr2	72167387	72173022	5635	loss				4	4
CNVR_056	chr2	73339083	73383149	44066	gain	5				5
CNVR_057	chr2	80627540	80641027	13487	loss	3				3
CNVR_059	chr2	106247068	106249355	2287	loss				2	2
CNVR_060	chr21	4564447	4569014	4567	loss				12	12
CNVR_061	chr21	5878926	5903943	25017	loss				19	19
CNVR_062	chr21	6534927	6539615	4688	loss				2	2	NF1
CNVR_063	chr26	5648471	5656915	8444	gain		2			2	BCL9L
CNVR_065	chr29	2134586	2143462	8876	complex			2		2
CNVR_066	chr3	2371125	2378150	7025	gain			3		3
CNVR_067	chr3	9965367	9971829	6462	loss			2		2
CNVR_068	chr3	16332863	16339724	6861	loss			8		8
CNVR_070	chr3	22756699	22773867	17168	loss	2				2	ANKH
CNVR_071	chr3	37360746	37811960	451214	gain				15	15	TIMM21, FAM69C, CNDP1, ZNF407, FBXO15, C3H18orf63, CNDP2
CNVR_072	chr3	38017705	38045280	27575	gain				5	5
CNVR_073	chr3	49704952	49707937	2985	loss				2	2	CHST9
CNVR_075	chr3	67356003	67400594	44591	gain		3			3
CNVR_076	chr3	74476938	74478927	1989	loss	5				5
CNVR_077	chr3	81292209	81295167	2958	gain				2	2
CNVR_078	chr3	89188121	89191687	3566	loss	2				2
CNVR_080	chr30	1318847	1321294	2447	gain	2				2
CNVR_081	chr30	2063845	2065757	1912	loss				2	2	ATCAY
CNVR_083	chr4	1269360	1279105	9745	gain			2		2
CNVR_084	chr4	1581791	1623123	41332	gain				6	6	GRIA2
CNVR_085	chr4	2848089	2865302	17213	loss	2				2	FSTL5
CNVR_086	chr4	8950261	8952256	1995	loss				3	3
CNVR_087	chr4	9144544	9150905	6361	loss	2				2	MAML3
CNVR_088	chr4	13625352	13641836	16484	gain			2		2	SCLT1
CNVR_089	chr4	22259950	22291325	31375	gain	2				2
CNVR_090	chr4	28461035	28462610	1575	gain				3	3
CNVR_091	chr4	38548698	38566777	18079	gain		4			4
CNVR_094	chr4	66759896	66761900	2004	loss		8			8
CNVR_095	chr4	67233401	67239819	6418	loss	9				9
CNVR_097	chr4	70431213	70439030	7817	loss				4	4
CNVR_098	chr5	10248953	10263135	14182	gain				2	2
CNVR_099	chr5	14373860	14376729	2869	loss		16			16	CHID1
CNVR_102	chr5	17172785	17183784	10999	complex			2		2	SHANK2
CNVR_103	chr5	19364802	19428098	63296	gain			2		2
CNVR_104	chr5	28315945	28320603	4658	loss				2	2	GPHN
CNVR_105	chr5	43568988	43571397	2409	gain		2			2	TRIP11
CNVR_106	chr5	44780489	44785351	4862	loss		9			9
CNVR_108	chr6	399477	408197	8720	gain				2	2	ELP6
CNVR_109	chr6	3295081	3300744	5663	loss		9			9
CNVR_110	chr6	22159404	22178623	19219	loss		4			4
CNVR_112	chr7	28038559	28054359	15800	gain			2		2
CNVR_113	chr8	568726	593090	24364	loss	2				2	NRG3
CNVR_114	chr8	3846585	3850061	3476	loss			3		3	PRKG1
CNVR_115	chr8	28461259	28465339	4080	loss		2			2	AFAP1L2
CNVR_116	chr8	32267668	32297198	29530	gain	2				2	RGS10
CNVR_117	chr9	3679981	3713231	33250	gain				7	7	HS6ST2
CNVR_118	chr9	6173372	6179303	5931	loss				3	3
CNVR_119	chr9	6358412	6382856	24444	gain			3		3

## Sheet: shared_CNVR
CNVR_ID	Chr	start	end	length	State	BrCI	ErRo	PrPc	RoMa	TOTAL samples	genes
CNVR_016	chr1	83099811	83105642	5831	loss	2			5	7	ABI3BP
CNVR_017	chr1	98886764	98931838	45074	loss	9	3	5		17
CNVR_045	chr2	14079733	14082532	2799	loss			2	9	11
CNVR_050	chr2	42604981	42606860	1879	loss	12			6	18
CNVR_058	chr2	101084671	101087053	2382	loss	16	7			23
CNVR_069	chr3	20396386	20399251	2865	loss	13		22	3	38
CNVR_074	chr3	51237994	51242298	4304	loss			2	2	4
CNVR_079	chr3	92922000	92929705	7705	gain	2			4	6
CNVR_082	chr4	126030	157299	31269	gain	2		3		5
CNVR_092	chr4	63830569	63837531	6962	loss	5	24	2	13	44
CNVR_093	chr4	63850913	63854111	3198	loss	6	24	2	9	41
CNVR_096	chr4	68473939	68512066	38127	complex	6	13	2	6	27
CNVR_100	chr5	14780699	14782967	2268	loss	6		8	6	20	TSPAN4
CNVR_101	chr5	15841098	15842835	1737	loss	3			6	9
CNVR_107	chr5	56942811	56960200	17389	gain			5	2	7	DNAAF2, POLE2
CNVR_111	chr6	32469371	32473279	3908	gain			2	2	4
CNVR_036	chr11	18811230	19015763	204533	complex	5	3	4		12	LOC104912696, C11H18orf32, LIPG, ACAA2, LMAN1, LOC100543122, CPLX4
CNVR_064	chr28	2025784	2027311	1527	loss	9	5	0	0	14
