# Supplementary material for: Copy Number Variants in Four Italian Turkey Breeds
Source: Animals (Basel). 2021 Feb 3;11(2):391. doi: 10.3390/ani11020391 (PMC7913726; doi:10.3390/ani11020391)
Supplement: Supplementary file 1 [file animals-11-00391-s001.zip › Supplementary_Tables_Figures/Table_S3_new.xlsx]

## Sheet: breed_CNVRs
CNVR_ID	Chr	start	end	CNVR State	TOT samples	Genes	Traits	Organism	References
BrCI (n=24)
CNVR_18	1	49838171	49854851	gain	4
CNVR_19	1	51744286	51747202	loss	5
CNVR_57	1	187772817	187833978	gain	2	LOC100551294
CNVR_051	2	47933799	47937842	loss	11	ESR1	Egg production traits	Chicken	Dunn et al., (2009), Niu et al., (2017)
CNVR_052	2	57905909	57911464	loss	2
CNVR_056	2	73339083	73383149	gain	5
CNVR_057	2	80627540	80641027	loss	3
CNVR_070	3	22756699	22773867	loss	2	ANKH
CNVR_076	3	74476938	74478927	loss	5
CNVR_078	3	89188121	89191687	loss	2
CNVR_080	30	1318847	1321294	gain	2
CNVR_085	4	2848089	2865302	loss	2	FSTL5
CNVR_087	4	9144544	9150905	loss	2	MAML3	Feed efficiency and growth	Beef cattle	Seabury et al., (2017)
							Degree of obesity	Pig	Kogelman et al., (2015)
CNVR_089	4	22259950	22291325	gain	2
CNVR_095	4	67233401	67239819	loss	9
CNVR_113	8	568726	593090	loss	2	NRG3	Mental disorders	Human	Abe et al., (2017)
CNVR_116	8	32267668	32297198	gain	2	RGS10
CNVR_031	10	5755143	5761041	loss	2
CNVR_032	11	1020947	1022922	gain	2	HNRNPL
CNVR_033	11	8285898	8288229	loss	2	RBP2
CNVR_035	11	14121803	14145424	gain	2
CNVR_037	12	12535478	12537949	loss	2	NTRK3
CNVR_038	13	2605077	2605896	loss	2
CNVR_040	14	11462876	11466698	loss	2	PXK
CNVR_080	30	1318847	1321294	gain	2
ErRo (n=24)
CNVR_006	1	29109425	29129520	gain	2	LOC104909212
CNVR_019	1	120229607	120232647	loss	2
CNVR_028	1	183467366	183473834	loss	5
CNVR_075	3	67356003	67400594	gain	3
CNVR_091	4	38548698	38566777	gain	4
CNVR_094	4	66759896	66761900	loss	8
CNVR_099	5	14373860	14376729	loss	16	CHID1	Beef Marbling	Bovine	Park et al., (2012)
CNVR_105	5	43568988	43571397	gain	2	TRIP11
CNVR_106	5	44780489	44785351	loss	9
CNVR_109	6	3295081	3300744	loss	9
CNVR_110	6	22159404	22178623	loss	4
CNVR_115	8	28461259	28465339	loss	2
CNVR_063	26	5648471	5656915	gain	2	BCL9L
PrPc (n=25)
CNVR_001	1	1227	9842	gain	2
CNVR_002	1	269365	276601	loss	4
CNVR_003	1	286511	303191	loss	3
CNVR_004	1	18933411	18937479	loss	2
CNVR_008	1	46402671	46430314	gain	5
CNVR_014	1	76356901	76388935	gain	8
CNVR_020	1	139478721	139493699	gain	2
CNVR_024	1	156856412	156886543	gain	2
CNVR_025	1	160662984	160670017	loss	6	ATP7B
CNVR_026	1	175794189	175808059	loss	7
CNVR_027	1	175858843	176089042	loss	13	VMO1	Immunity	Chicken	Lim and Song (2015)
				loss	13	GUCY1A2	Host response to viral infection/inflammatory response	Poultry	Saelao et al., (2018)
				loss	13		Gastrointestinal parasites resistance	Sheep	Berton et al., (2017)
CNVR_044	2	10230723	10236306	loss	2	SYNDIG1	Body size	Bovine	An et al., (2020)
CNVR_048	2	25011302	25014822	loss	3
CNVR_053	2	61646755	61651416	loss	2
CNVR_054	2	71706905	71715948	gain	2
CNVR_066	3	2371125	2378150	gain	3
CNVR_067	3	9965367	9971829	loss	2
CNVR_068	3	16332863	16339724	loss	8
CNVR_083	4	1269360	1279105	gain	2
CNVR_088	4	13625352	13641836	gain	2	SCLT1
CNVR_102	5	17172785	17183784	complex	2	SHANK2
CNVR_103	5	19364802	19428098	gain	2
CNVR_112	7	28038559	28054359	gain	2
CNVR_114	8	3846585	3850061	loss	3	PRKG1
CNVR_119	9	6358412	6382856	gain	3
CNVR_034	11	12694075	12698498	gain	2	FGF12	Adaptive Modifications of Muscle Phenotype in High-Altitude	Mice	Scott et al., (2015)
CNVR_042	19	3581204	3589695	loss	2
CNVR_065	29	2134586	2143462	complex	2
RM (n=29)
CNVR_005	1	21167698	21170778	complex	5
CNVR_007	1	35937436	35940467	loss	2	TBC1D15
CNVR_011	1	52849761	52852525	loss	8
CNVR_012	1	64373916	64386440	gain	2
CNVR_013	1	72124607	72125998	gain	2
CNVR_015	1	79762285	79767793	gain	3	LSAMP	Emotional and social behavior	Rodent and Human	Philips et al., 2015
CNVR_018	1	99904908	99927304	loss	3
CNVR_021	1	145053950	145096244	loss	3
CNVR_022	1	145125108	145142566	loss	3
CNVR_023	1	145459862	145680695	loss	8
CNVR_029	1	184628593	184650513	gain	5
CNVR_043	2	9479087	9482328	loss	4
CNVR_046	2	17628035	17630527	gain	2	PFN3
CNVR_047	2	18441385	18459935	gain	2	RRP15
CNVR_049	2	31984060	32016657	gain	2	RASGRP3	Immune system	all species	Gaddis et al., (2018)
CNVR_055	2	72167387	72173022	loss	4
CNVR_059	2	106247068	106249355	loss	2
CNVR_071	3	37360746	37811960	gain	15	LOC104910234, C3H18orf63, LOC100540739, DIPK1C, ZNF407
						TIMM21	Drip loss	Pigs	Diao et al., (2019)
						CNDP2 and CNDP1	Power athlete status	Human	Guilherme et al., (2017)
CNVR_072	3	38017705	38045280	gain	5
CNVR_073	3	49704952	49707937	loss	2	CHST9
CNVR_077	3	81292209	81295167	gain	2
CNVR_084	4	1581791	1623123	gain	6	GRIA2
CNVR_086	4	8950261	8952256	loss	3
CNVR_090	4	28461035	28462610	gain	3
CNVR_097	4	70431213	70439030	loss	4
CNVR_098	5	10241060	10263135	gain	2
CNVR_104	5	28315945	28320603	loss	2	GPHN
CNVR_108	6	399477	408197	gain	2	ELP6	Carcass quality traits	Bovine	Edea et al., (2020)
CNVR_117	9	3679981	3713231	gain	7	HS6ST2	Semen production	Bovine	Suchocki and Szyda, (2015)
CNVR_039	14	6126219	6128702	loss	2	WNK2
CNVR_041	16	4207196	4209316	loss	4
CNVR_060	21	4564447	4569014	loss	12
CNVR_061	21	5878926	5903943	loss	19
CNVR_062	21	6534927	6539615	loss	2	NF1
CNVR_081	30	2063845	2065757	loss	2	ATCAY

## Sheet: References
Abe, H., Aoya, D., Takeuchi, H. et al. (2017) Gene expression patterns of chicken neuregulin 3 in association with copy number variation and frameshift deletion. BMC Genet 18, 69. https://doi.org/10.1186/s12863-017-0537-z
An, B., Xu, L., Xia, J. et al. (2020) Multiple association analysis of loci and candidate genes that regulate body size at three growth stages in Simmental beef cattle. BMC Genet 21, 32. https://doi.org/10.1186/s12863-020-0837-6
Berton, M.P., de Oliveira, Silva R.M., Peripolli, E., Stafuzza, N.B., Martin, J.F., Álvarez, M.S., et al. (2017). Genomic regions and pathways associated with gastrointestinal parasites resistance in Santa Inês breed adapted to tropical climate. J Anim Sci Biotechnol. 8:73. doi: 10.1186/s40104-017-0190-4.
Diao, S., Huang, S., Xu, Z., Ye, S., Yuan, X., Chen, Z., ... & Li, J. (2019). Genetic diversity of indigenous pigs from South China area revealed by SNP array. Animals, 9(6), 361.
Duan, Z., Chen, S., Sun, C., Shi, F., Wu, G., Liu, A., Xu, G., Yang, N. (2015). Polymorphisms in ion transport genes are associated with eggshell mechanical property. PLoS One. 10(6):e0130160. doi: 10.1371/journal.pone.0130160
Edea, Z., Jung, K. S., Shin, S. S., Yoo, S. W., Choi, J. W., Kim, K. S. (2020). Signatures of positive selection underlying beef production traits in Korean cattle breeds. Journal of animal science and technology, 62(3), 293–305. https://doi.org/10.5187/jast.2020.62.3.293
Gaddis, K. P., Megonigal Jr, J. H., Clay, J. S., Wolfe, C. W. (2018). Genome-wide association study for ketosis in US Jerseys using producer-recorded data. Journal of dairy science, 101(1), 413-424.
Guilherme, J.P.L.F, Lancha, A.H. Single Nucleotide Polymorphisms in Carnosinase Genes (CNDP1 and CNDP2) are Associated With Power Athletic Status (2017). Int J Sport Nutr Exerc Metab, 27: 533-542
Kogelman, L. J., Zhernakova, D. V., Westra, H. J., Cirera, S., Fredholm, M., Franke, L., & Kadarmideen, H. N. (2015). An integrative systems genetics approach reveals potential causal genes and pathways related to obesity. Genome medicine, 7, 105. https://doi.org/10.1186/s13073-015-0229-0
Lim, W. and Song, G. (2015). Differential expression of vitelline membrane outer layer protein 1: hormonal regulation of expression in the oviduct and in ovarian carcinomas from laying hens. Mol Cell Endocrinol. 399:250-8. doi: 10.1016/j.mce.2014.10.015
Park, H., Seo, S., Cho, Y. M., Oh, S. J., Seong, H. H., Lee, S. H., Lim, D. (2012). Identification of Candidate Genes Associated with Beef Marbling Using QTL and Pathway Analysis in Hanwoo (Korean Cattle). Asian-Australasian journal of animal sciences, 25(5), 613–620. https://doi.org/10.5713/ajas.2011.11347
Philips, M. A., Lilleväli, K., Heinla, I., Luuk, H., Hundahl, C. A., Kongi, K., Vanaveski, T., Tekko, T., Innos, J., Vasar, E. (2015). Lsamp is implicated in the regulation of emotional and social behavior by use of alternative promoters in the brain. Brain structure & function, 220(3), 1381–1393. https://doi.org/10.1007/s00429-014-0732-x
Saelao, P., Wang, Y., Gallardo, R.A., Lamont, S.J., Dekkers, J.M., Kelly, T., et al. (2018). Novel insights into the host immune response of chicken Harderian gland tissue during Newcastle disease virus infection and heat treatment. BMC Vet Res. 14(1):280. doi: 10.1186/s12917-018-1583-0.
Seabury, C.M., Oldeschulte, D.L., Saatchi, M. et al. (2017) Genome-wide association study for feed efficiency and growth traits in U.S. beef cattle. BMC Genomics 18, 386. https://doi.org/10.1186/s12864-017-3754-y
Scott, G.R., Elogio, T.S., Lui, M.A., Storz, J.F., Cheviron, Z.A. (2015). Adaptive modifications of muscle phenotype in high-altitude deer mice are associated with evolved changes in gene regulation. Mol Biol Evol. 32(8):1962-76. doi: 10.1093/molbev/msv076.
Suchocki, T., Szyda, J. (2015). Genome-wide association study for semen production traits in Holstein-Friesian bulls. Journal of dairy science, 98(8), 5774-5780.
