# Supplementary material for: Copy Number Variants in Four Italian Turkey Breeds
Source: Animals (Basel). 2021 Feb 3;11(2):391. doi: 10.3390/ani11020391 (PMC7913726; doi:10.3390/ani11020391)
Supplement: Supplementary file 1 [file animals-11-00391-s001.zip › Supplementary_Tables_Figures/Table_S5_new.xlsx]

## Sheet: 220_CNVRs
Chr	start	end	CNVR State	TOT samples	BrCI	ErRo	PrPc	RM	BR	CoEu	NI	N. Breeds	Genes
1	1227	9842	gain	2			2					1
1	269365	276601	loss	4			4					1
1	286511	303191	complex	5			3				2	2
1	7922165	7958089	gain	2					2			1
1	10810156	10814773	gain	2							2	1
1	16144161	16153854	complex	2					2			1	LOC104917450 (LAMB4), DLD
1	17146079	17166742	gain	5							5	1
1	18333113	18340324	loss	10							10	1
1	18933411	18937479	loss	2			2					1
1	21167698	21170778	loss	13				5			8	2	NOX1, CSTF2, TRMT12, SYTL4, SRPX2
1	22887390	22922402	gain	2					2			1
1	26682440	26853466	gain	17					17			1
1	26932568	26941493	gain	2							2	1	KCND2
1	29109425	29129520	gain	2		2						1	LOC104909212
1	35665406	35687801	loss	2							2	1	LRRN3, IMMP2L
1	35937436	35940467	loss	5				2			3	2
1	46402671	46430314	gain	5			5					1	LOC100542975, LOC100543595, LOC100539738, LOC100541738
1	49838171	49854851	gain	4	4							1	LOC104911311, LOC104911312
1	51744286	51747202	loss	5	5							1
1	52847470	52852525	loss	17				8			9	2
1	64373916	64386440	gain	2				2				1
1	70709180	70777575	gain	4					2		2	2	IMMP2L
1	72124607	72151921	gain	2				2				1
1	73082492	73121689	gain	2						2		1
1	76256947	76430128	gain	23			8		6		9	3	EDEM3
1	79137421	79175597	gain	2						2		1	TBC1D15
1	79762285	79767793	gain	3				3				1	LSAMP
1	83099811	83105642	loss	7	2			5				2	BCL9L
1	90119078	90121928	loss	11							11	1
1	98886764	98931838	loss	17	9	3	5					3	ATCAY
1	99904908	99927304	loss	12				3	9			2	HNRNPL
1	100230097	100235153	loss	2							2	1
1	111714447	111737887	gain	2							2	1	ARHGEF5
1	119712721	119729253	gain	2							2	1	MAN1A2, OVSTL-like, LOC100544478
1	119892064	119918951	loss	2					2			1
1	120229607	120232647	loss	2		2						1	ABI3BP
1	139478721	139493699	gain	2			2					1
1	143140674	143144143	loss	3						3		1
1	145002215	145096244	loss	3				3				1
1	145125108	145142566	loss	5				3	2			2	OPA1
1	145459862	145680695	loss	17				8	9			2
1	146201080	146223675	gain	2							2	1
1	147581606	147592916	gain	2					2			1
1	153318392	153350651	gain	2					2			1	CFAP47
1	153425889	153430199	loss	2					2			1
1	153952289	153972084	complex	2							2	1
1	154660236	154675944	gain	3						3		1
1	156002537	156044875	gain	2							2	1
1	156567229	156587411	loss	2					2			1
1	156856412	156886543	gain	2			2					1
1	157682012	157706608	gain	2							2	1
1	160662984	160670017	loss	6			6					1
1	175794189	175808059	loss	7			7					1
1	175858843	176089042	loss	13			13					1	ATP7B
1	183467366	183473834	loss	13		5			8			2	ZIC4
1	184628593	184650513	gain	5				5				1
1	187772817	187833978	gain	2	2							1	VMO1, GUCY1A2
1	188922669	188968952	gain	2					2			1
2	9479087	9482328	loss	7				4			3	2	THPO, POLR2H, CHRD
2	10230723	10236306	loss	2			2					1
2	14079733	14082532	loss	11			2	9				2	LOC104912696, C11H18orf32, LIPG, ACAA2, LMAN1, LOC100543122 , CPLX4
2	17628035	17630527	gain	2				2				1	LOC100551294
2	17819345	17823717	loss	5						5		1
2	18441385	18459935	gain	2				2				1	SYNDIG1
2	25011302	25014822	loss	3			3					1	PFN3
2	30461083	30521978	loss	9						9		1
2	31984060	32016657	gain	2				2				1	RRP15
2	42604981	42606860	loss	27	12			6	9			3
2	45443975	45446073	loss	3						3		1
2	47933799	47937842	loss	11	11							1
2	51589015	51634295	complex	3							3	1
2	57905909	57923296	loss	2	2							1	RASGRP3
2	61634817	61641525	gain	3					3			1
2	61646755	61651416	loss	2			2					1	ESR1
2	71706905	71715948	gain	2			2					1
2	72167387	72173022	loss	22				4	10	4	4	4	GFM1
2	73339083	73383149	gain	5	5							1
2	75011681	75030191	gain	3					3			1
2	80627540	80641027	loss	5	3				2			2
2	82656296	82658819	gain	3						3		1	DIAPH3
2	85724160	85749798	complex	2							2	1	LOC104909414
2	98853020	98874337	gain	7							7	1	ARFIP2, HPX
2	101084671	101087053	loss	29	16	7					6	3	CIAO2A
2	105967166	105987500	gain	2							2	1	LOC104909519
2	106243067	106249355	loss	2				2				1	LOC100539135 (FHL5)
3	2371125	2378150	gain	3			3					1
3	4972513	4973889	loss	7						7		1
3	5907435	5954586	gain	2							2	1	BPNT1
3	9965367	9971829	loss	2			2					1
3	16332863	16339724	loss	8			8					1
3	20396386	20399251	loss	66	13		22	3	10	18		5
3	22756699	22773867	loss	2	2							1
3	37360746	37811960	gain	15				15				1
3	38017705	38045280	gain	5				5				1	ANKH
3	43790248	43791763	gain	2							2	1
3	49704952	49707937	loss	2				2				1	LOC104910234, C3H18orf63, LOC100540739, TIMM21, DIPK1C, CNDP2, CNDP1, ZNF407
3	51237994	51243691	loss	4			2	2				2
3	55017528	55019465	gain	2					2			1
3	67343836	67400594	complex	5		3					2	2
3	71928141	71948536	loss	2							2	1
3	74476938	74478927	loss	5	5							1
3	75434645	75446765	gain	3					3			1
3	76822914	76835452	gain	2						2		1
3	78336389	78352864	gain	2							2	1
3	81292209	81295167	gain	2				2				1	CHST9
3	83866736	83894329	gain	2							2	1
3	89188121	89191687	loss	4	2					2		2
3	92900598	92929705	gain	6	2			4				2
4	126030	162346	gain	10	2		3		2		3	4
4	1269360	1279105	gain	2			2					1
4	1581791	1623123	gain	8				6		2		2
4	2848089	2865302	loss	2	2							1
4	3018226	3071312	loss	5					5			1
4	3317979	3323973	gain	2					2			1
4	7910973	7957269	gain	2							2	1
4	8948522	8954649	loss	20				3	12		5	3
4	9144544	9150905	loss	2	2							1
4	9451898	9456516	loss	2							2	1
4	13625352	13641836	gain	2			2					1	FSTL5
4	22259950	22291325	gain	2	2							1	MAML3
4	28461035	28462610	gain	3				3				1	SCLT1
4	38536987	38566777	gain	7		4			3			2	LOC100549076
4	41855086	41873438	gain	2					2			1
4	50604610	50636372	gain	2							2	1	LOC104910037 (BOP1), SCX
4	63830569	63837531	loss	108	5	24	2	13	21	19	24	all	LOC104913552
4	63850913	63854111	loss	102	6	24	2	9	19	19	23	all	ATP2A3, LOC104913863
4	66686071	66712589	loss	2						2		1
4	66759896	66761900	loss	8		8						1
4	67228157	67239819	loss	9	9							1
4	68446449	68512066	complex	57	6	13	2	6	4	13	13	all
4	70431213	70439851	loss	11				4			7	2	TCF15, SRXN1, SCRT2, SLC52A3, ANGPT4, FAM110A, RSPO4
5	665819	681678	gain	2					2			1	CXXC5
5	6215006	6224026	gain	5					5			1
5	10241060	10263135	gain	2				2				1
5	14373860	14376729	loss	16		16						1
5	14777537	14784062	loss	23	6		8	6		3		4
5	15840153	15842835	loss	22	3			6	3	10		4	MAPRE1, KIAA1755, LOC100546675
5	17172785	17183784	complex	2			2					1
5	19364802	19428098	gain	2			2					1	CHID1
5	22380877	22384735	loss	2						2		1	PPP4R1
5	28314947	28320603	loss	6				2			4	2	LOC104914165
5	43568988	43571397	gain	2		2						1	SHANK2
5	44780489	44785351	loss	9		9						1
5	48598097	48605424	gain	2							2	1
5	48780066	48783254	loss	2							2	1
5	56091855	56101756	loss	6							6	1	CPQ
5	56942811	56960200	gain	7			5	2				2
6	399477	408197	gain	2				2				1	TRIP11
6	3295081	3300744	loss	9		9						1
6	5796082	5805858	gain	3					3			1
6	17352411	17362856	loss	2							2	1	LOC100538883
6	18416612	18437772	gain	2							2	1
6	22159404	22178623	loss	4		4						1	DNAAF2, POLE2
6	32469371	32473279	gain	4			2	2				2	LOC100543547 (GIMAP8)
7	28038559	28062433	gain	6			2		2		2	3	TACC1, PLEKHA2, TM2D2, ADAM9,LOC104914240, IDO2, TCIM, ZMAT4
7	28951167	28963444	loss	2					2			1
7	30092851	30105972	gain	3							3	1
7	31981806	31990830	loss	2					2			1
7	32002059	32006325	loss	2					2			1	LOC104910743, LOC104910496
8	568726	593090	loss	2	2							1	ELP6
8	3846585	3850061	loss	11			3			8		2	FHL3
8	14643315	14666247	gain	2							2	1	GRIA2
8	21877218	21906641	gain	3							3	1	FSTL5
8	28461259	28465339	loss	2		2						1
8	29221997	29227462	loss	5							5	1	NAF1
8	32267668	32297198	gain	2	2							1
9	3679981	3713231	gain	7				7				1
9	5175182	5199741	gain	4							4	1
9	6154917	6195521	complex	12				3	3	6		3
9	6358412	6382856	gain	3			3					1	NRG3
9	7448637	7456924	complex	2							2	1
10	2270492	2298097	gain	2					2			1	RNF150
10	5755143	5761041	loss	2	2							1
11	1004126	1052861	gain	6	2					2	2	3
11	1166208	1168850	loss	6						6		1
11	2115253	2116625	gain	2					2			1	LOC109363685
11	2316558	2320675	gain	2							2	1
11	8285898	8288229	loss	2	2							1	RGS10
11	12694075	12698498	gain	2			2					1	HS6ST2
11	14121803	14145424	gain	2	2							1
11	15222514	15235550	gain	2						2		1
11	18811230	19015763	complex	22	5	3	4		7		3	5	VPS45, LOC104914398
11	21042430	21061583	loss	2							2	1
11	22168839	22169935	loss	2						2		1
12	12535478	12537949	loss	2	2							1
12	15284506	15290066	gain	3					3			1	CD8A-like
12	18988164	18990974	gain	2					2			1
13	460407	462094	loss	2							2	1	TCP11L1
13	2603823	2607237	loss	4	2						2	2	LOC100542252 (SSPO)
14	6126219	6128702	loss	2				2				1	RBP2
14	11462876	11466698	loss	2	2							1	FGF12
15	280647	294925	gain	3						3		1	LOC104910963
15	4836295	4848359	gain	2						2		1	TSPAN4
15	5200856	5203768	loss	2							2	1
15	9016041	9019563	loss	2					2			1	ARHGAP1
15	14751704	14759834	gain	2							2	1	GPHN
16	4206442	4209316	loss	27				4	12	11		3	SRCIN1
17	7279597	7283337	loss	2							2	1	PPP2R5C
19	3581204	3589695	loss	2			2					1
21	2487150	2522661	gain	2							2	1	WDR20
21	4564447	4569014	loss	12				12				1	NTRK3
21	5878926	5903943	loss	22				19		3		2	DOHH, SMIM24, NFIC, LOC116217493
21	6534927	6539615	loss	2				2				1	WNK2
22	5386977	5429908	gain	4					2		2	2	MDGA2
22	6591022	6594634	gain	2					2			1
22	13311272	13348187	gain	7							7	1
23	2198187	2203979	complex	2							2	1
24	2356376	2545474	gain	12						12		1
25	3524942	3530365	gain	2					2			1
26	4718353	4732689	loss	2						2		1	EPC2
26	5648471	5656915	gain	2		2						1	PXK
26	6391134	6431016	gain	3							3	1
27	160590	186890	gain	5							5	1
28	2025784	2027311	loss	14	9	5						2
29	2042105	2059733	gain	2							2	1	PRKG1
29	2134586	2143462	complex	2			2					1
29	3437860	3476559	gain	2							2	1	ADK
30	984707	1045883	gain	2							2	1	HPS6, LDB1, LOC100546355
30	1318847	1321294	gain	2	2							1
30	2063845	2065757	loss	2				2				1	NF1
