# Supplementary material for: Copy Number Variants in Four Italian Turkey Breeds
Source: Animals (Basel). 2021 Feb 3;11(2):391. doi: 10.3390/ani11020391 (PMC7913726; doi:10.3390/ani11020391)
Supplement: Supplementary file 1 [file animals-11-00391-s001.zip › Supplementary_Tables_Figures/Table_S4_new.xlsx]

## Sheet: Foglio1
Category	Term	Count	PValue	Genes
GOTERM_MF_DIRECT	GO:0005524~ATP binding	3	0.793045	ATP7B, WNK2, NTRK3
GOTERM_CC_DIRECT	GO:0005615~extracellular space	3	0.409815	CHID1, ABI3BP, LIPG
GOTERM_CC_DIRECT	GO:0005634~nucleus	4	0.763292	CHID1, RGS10, ESR1, FGF12
GOTERM_CC_DIRECT	GO:0005654~nucleoplasm	5	0.392035	POLE2, MAML3, HS6ST2, BCL9L, CNDP2
GOTERM_CC_DIRECT	GO:0005737~cytoplasm	5	0.726757	AFAP1L2, WNK2, NTRK3, ESR1, CNDP2
GOTERM_CC_DIRECT	GO:0005739~mitochondrion	3	0.585262	LOC100540739, RRP15, TBC1D15
GOTERM_CC_DIRECT	GO:0005887~integral component of plasma membrane	3	0.155357	ANKH, NTRK3, SYNDIG1
GOTERM_CC_DIRECT	GO:0016021~integral component of membrane	9	0.51634	CHST9, GRIA2, LMAN1, ATP7B, LOC100540739, FAM69C, NTRK3, TIMM21, HS6ST2
GOTERM_CC_DIRECT	GO:0070062~extracellular exosome	8	0.234922	CHID1, LMAN1, VMO1, ACAA2, LOC100540739, TBC1D15, HS6ST2, CNDP2
KEGG_PATHWAY	mgp01100:Metabolic pathways	5	0.399357	ACAA2, POLE2, LIPG, CNDP1, CNDP2
